# Supplementary material for: The link between selection for function and human-directed play behaviour in dogs
Source: Biol Lett. 2020 Sep 23;16(9):20200366. doi: 10.1098/rsbl.2020.0366 (PMC7532715; doi:10.1098/rsbl.2020.0366)
Supplement: Complete database with breed abbreviations and scripts [file rsbl20200366supp2.xlsx]

## Sheet: breed-specific data
Breed names (following Parker et al. 2017)	Breed abbreviations (following Parker et al. 2017)	mean score for human-directed playing behaviour*	within-breed variance of scores**	N of indiviuduals tested	AKC group***
Greater Swiss Mountain Dog	GSMD	3.23506	0.796526	251	Working
Bernese Mountain Dog	BMD	3.13106	1.00501	1938	Working
Saint Bernard	STBD	2.46667	1.03604	75	Working
Leonberger	LEON	2.92841	1.0773	1299	Working
Cane Corso	CANE	3.55986	0.749054	284	Working
Bull Terrier	BULT	3.31855	1.07625	248	Terrier
Miniature Bull Terrier	MBLT	3.48214	0.654221	56	Terrier
Stafforshire Bull Terrier	STAF	3.78664	0.60439	1078	Terrier
American Staffordshire Terrier	AMST	3.82292	0.586593	768	Terrier
Boxer	BOX	3.99278	0.400404	5265	Working
Bulldog	BULD	3.12	1.11	25	Non-sporting
Dogue de Bordeaux	DDBX	2.8	0.924138	30	Working
Boston Terrier	BOST	3.64583	0.659131	48	Non-sporting
French Bulldog	FBUL	3.53171	0.799235	205	Non-sporting
English Mastiff	MAST	3.25	0.785714	8	Working
Bulmastiff	BULM	3.1125	0.911234	80	Working
Rhodesian Ridgeback	RHOD	3.177	1.08057	2226	Hound
Great Dane	DANE	3.2126	0.914761	127	Working
Rottweiler	ROTT	3.86104	0.403154	10809	Working
Black Russian Terrier	BRTR	3.43023	0.714402	172	Working
Giant Schnauzer	GSNZ	3.88824	0.559956	2237	Working
Doberman Pinscher	DOBP	3.88332	0.602899	2374	Working
Border Collie	BORD	4.03491	0.437874	1060	Herding
Kelpie	KELP	3.86589	0.735615	1454	-
Bearded Collie	BERD	3.35496	1.26432	262	Herding
Cardigan Welsh Corgi	CARD	3.53763	1.01216	93	Herding
Pembroke Welsh Corgi	PEMB	3.58537	0.64878	41	Herding
Shetland Sheepdog	SSHP	2.98209	1.22722	335	Herding
Collie	COLL	3.14258	0.988026	4187	Herding
Australian Shepherd	AUSS	3.82601	0.631188	2184	Herding
Australian Cattle Dog	AUCD	3.81749	0.745189	263	Herding
Old English Sheepdog	OES	3.18182	0.632035	22	Herding
Italian Greyhound	ITGY	2.85714	2.14286	7	Toy
Greyhound	GREY	3.11111	2.61111	9	Hound
Whippet	WHIP	3.41451	1.12937	193	Hound
Scottish Deerhound	DEER	2.5	1	4	Hound
Irish Wolfhound	IWOF	2.5	1.13043	24	Hound
Borzoi	BORZ	2.48485	2.13258	33	Hound
Belgian Malenois	BMAL	4.2858	0.442629	1746	Herding
Belgian Sheepdog	BELS	3.58189	1.02228	751	Herding
Belgian Tervuren	TURV	3.75884	0.775139	1555	Herding
Bouvier des Flandres	BOUV	3.12238	1.03339	621	Herding
Briard	BRIA	3.55329	0.71986	1567	Herding
Flat coated Retriever	FCR	4.1021	0.297606	2478	Sporting
Golden Retriever	GOLD	3.89003	0.507674	4174	Sporting
Labrador Retriever	LAB	3.87168	0.460832	2821	Sporting
Newfoundland	NEWF	3.34921	0.618024	63	Working
Irish Water Spaniel	IWSP	3.9	0.766667	10	Sporting
Curly Coated Retriever	CCRT	3.70874	0.529387	206	Sporting
Nova Scotia Duck Tolling Retriever	NSDT	3.98659	0.420473	1715	Sporting
Vizsla	VIZS	4.29167	0.476449	24	Sporting
German Shorthaired Pointer	GSHP	3.76344	0.799954	279	Sporting
German Wirehaired Pointer	GWHP	3.97143	0.491925	70	Sporting
Large Munsterlander	LMUN	4	0	3	-
Spinone Italiano	SPIN	4	0	3	Sporting
Gordon Setter	GORD	2.73611	1.38009	72	Sporting
English Setter	ESET	3.29412	1.84559	17	Sporting
Irish Setter	ISET	3.27536	1.04771	138	Sporting
Brittany	BRIT	3.55556	1.05397	36	Sporting
Weimaraner	WEIM	3.73387	0.779091	248	Sporting
Dalmatian	DALM	3.41026	0.887371	429	Non-sporting
Field Spaniel	FIEL	2.44737	1.55121	38	Sporting
English Cocker Spaniel	ECKR	3.25063	0.975095	395	Sporting
American Cocker Spaniel	ACKR	3	1	35	Sporting
Cavalier King Charles Spaniel	CKCS	3.01075	1.22814	93	Toy
English Springer Spaniel	ESSP	3.50728	0.785067	962	Sporting
Beagle	BEAG	3.4	1.6	10	Hound
Otter Hound	OTTR	2	-	1	Hound
Basset Hound	BASS	3.33333	0.333333	3	Hound
Petit Basset Greffon Vendeen	PBGV	4	0	5	Hound
Dachshund	DACH	2.93827	1.18364	81	Hound
Afghan Hound	AFGH	3.2	2.7	5	Hound
Saluki	SALU	2.84615	2.05538	26	Hound
Anatolian Shepherd	ANAT	3.2	1.2	5	Working
Sloughi	SLOU	3.2	1.7	5	Hound
Kuvasz	KUVZ	2.63265	1.15391	49	Working
Komondor	KOMO	2	2	2	Working
Great Pyrenees	GPYR	2.46667	0.695238	15	Working
Pharoah Hound	PHAR	4.33333	1.33333	3	Hound
German Shepherd Dog	GSD	3.96025	0.524778	20128	Herding
Berger Picard	BPIC	2.94737	1.27485	19	Herding
Yorkshire Terrier	YORK	2.5625	1.99583	16	Toy
Silky Terrier	SILK	3.25	0.916667	4	Toy
Australian Terrier	AUST	2.88	1.45469	50	Terrier
West Highland White Terrier	WHWT	2.65517	1.28252	58	Terrier
Cairn Terrier	CAIR	3.48544	1.08027	206	Terrier
Scottish Terrier	SCOT	2.85714	1.80952	7	Terrier
Norfolk Terrier	NORF	2.62903	1.28636	62	Terrier
Norwich Terrier	NOWT	2.66667	1.25	9	Terrier
Soft Coated Wheaten Terrier	SCWT	3.16345	1.06431	1297	Terrier
Irish Terrier	IRIT	3.41288	0.97337	264	Terrier
Glen of Imaal Terrier	GLEN	3.2	1.2	5	Terrier
Airedale Terrier	AIRT	3.50368	0.649433	272	Terrier
Wire Fox Terrier	WFOX	3.64286	0.401099	14	Terrier
Parsons Russell Terrier	PARS	3.70783	1.1319	332	Terrier
Jack Russell Terrier	JACK	3.73834	0.936552	386	-
Bedlington Terrier	BEDT	3.41176	1.09804	34	Terrier
Border Terrier	BORT	3.50114	0.935501	439	Terrier
Miniature Pinscher	MPIN	2.86168	1.60582	441	Toy
Chihuahua	CHIH	2.26415	1.23657	53	Toy
Chinese Crested	CRES	2.03077	1.31154	65	Toy
Portuguese Water Dog	PTWD	3.58741	0.853736	286	Working
Coton du Tulear	COTO	3.8	0.7	5	Non-sporting
Bichon Frise	BICH	2.33333	1.5	9	Non-sporting
Poodle Miniature	MPOO	3.2517	1.47731	147	Non-sporting
Poodle Toy	TPOO	2.92857	1.32804	28	Toy
Poodle Standard	SPOO	3.58021	0.873075	748	Non-sporting
Pumi	PUMI	3.49721	1.06039	179	Herding
Puli	PULI	2.66292	1.476	89	Herding
Pomeranian	POM	3.5	1.54545	12	Toy
Volpino Italiano	VPIN	3.33333	1.33333	3	-
Papillon	PAPI	3.26316	1.01356	133	Toy
Brussels Griffon	BRUS	2	0	2	Toy
Pug Dog	PUG	3.13043	1.13816	46	Toy
Schipperke	SKIP	2.8973	1.26657	185	Non-sporting
Miniature Schnauzer	MSNZ	3.1688	0.940005	859	Terrier
Standard Schnauzer	SSNZ	3.52139	0.830891	631	Working
Norwegian Elkhound	NELK	2.93333	1.49524	15	Hound
Keeshond	KEES	2.5625	1.72917	16	Non-sporting
Icelandic Sheepdog	ICES	3.15741	1.01697	216	Herding
Swedish Valhund	SVAL	3.21942	1.16829	278	Herding
Tibetan Terrier	TIBT	2.58442	1.19344	77	Non-sporting
Shih Tzu	SHIH	3	3	3	Toy
Lhasa Apso	LHSA	2.66667	1.33333	3	Non-sporting
Tibetan Spaniel	TIBS	1.61538	1.04615	26	Non-sporting
Japanese Chin	CHIN	4	-	1	Toy
Finish Spitz	FINS	2.66667	2.33333	3	Non-sporting
Samoyed	SAMO	3.23932	1.06292	117	Working
Eurasier	EURA	2.25309	1.22126	162	-
Alaskan Malamute	AMAL	3.33333	0.541667	33	Working
Greenland Sledge Dog	GREE	3.5	1	4	-
Siberian Husky	HUSK	3.375	0.766304	24	Working
Chow Chow	CHOW	1.45455	0.472727	11	Non-sporting
Chinese Shar pei	SHAR	2.12	1.36	25	Non-sporting
Akita	AKIT	2.95522	0.95251	67	Working
Shiba Inu	SHIB	3.2	0.929412	35	Non-sporting
Tibetan Mastiff	TIBM	2.54545	1.67273	11	Working
Basenji	BSJI	2.75	1.35714	8	Hound

## Sheet: genetic similarity matrix
	GSMD	BMD	STBD	LEON	CANE	BULT	MBLT	STAF	AMST	BOX	BULD	DDBX	BOST	FBUL	MAST	BULM	RHOD	DANE	ROTT	BRTR	GSNZ	DOBP	BORD	KELP	BERD	CARD	PEMB	SSHP	COLL	AUSS	AUCD	OES	ITGY	GREY	WHIP	DEER	IWOF	BORZ	BMAL	BELS	TURV	BOUV	BRIA	FCR	GOLD	LAB	NEWF	IWSP	CCRT
GSMD	1	0.844103	0.842572	0.831651	0.864161	0.77683	0.789822	0.830144	0.858282	0.746505	0.805991	0.812522	0.836418	0.830482	0.826321	0.819503	0.843737	0.848787	0.827787	0.827481	0.846527	0.821284	0.847095	0.831169	0.826341	0.846863	0.832228	0.813315	0.79716	0.8505	0.851372	0.837067	0.831462	0.831071	0.82429	0.799463	0.807978	0.83307	0.863196	0.830567	0.842805	0.845503	0.837151	0.818801	0.832922	0.855405	0.843236	0.833613	0.833448
BMD	0.844103	1	0.860781	0.851885	0.892042	0.794271	0.809231	0.853772	0.883827	0.767231	0.827281	0.833235	0.861146	0.853485	0.849011	0.844049	0.865957	0.872645	0.84557	0.849174	0.871263	0.843105	0.871618	0.854604	0.848925	0.869077	0.851817	0.832765	0.813107	0.875233	0.873941	0.860687	0.855412	0.852917	0.846227	0.822594	0.827395	0.857811	0.886504	0.851236	0.863655	0.867417	0.859762	0.840844	0.855395	0.88013	0.867442	0.857606	0.86054
STBD	0.842572	0.860781	1	0.877355	0.914209	0.806957	0.82128	0.86824	0.898385	0.77985	0.843528	0.854619	0.878151	0.871149	0.874627	0.862518	0.880067	0.893618	0.859963	0.862595	0.887182	0.855862	0.886292	0.867784	0.858072	0.882772	0.867192	0.845255	0.827279	0.891883	0.889216	0.87504	0.870755	0.870642	0.863328	0.838309	0.844733	0.872765	0.90396	0.86419	0.87774	0.883957	0.875688	0.852354	0.868182	0.893488	0.883461	0.871091	0.873133
LEON	0.831651	0.851885	0.877355	1	0.907335	0.805773	0.819843	0.866219	0.898037	0.778971	0.839596	0.849356	0.874021	0.867117	0.865738	0.858001	0.880249	0.891009	0.862658	0.862179	0.885884	0.855455	0.88465	0.86687	0.859593	0.880628	0.864466	0.842889	0.824644	0.888383	0.887588	0.874667	0.869397	0.867845	0.862838	0.835226	0.841804	0.871095	0.901147	0.864297	0.875924	0.882974	0.872925	0.848966	0.866669	0.892554	0.881495	0.869614	0.871569
CANE	0.864161	0.892042	0.914209	0.907335	1	0.850853	0.86722	0.919639	0.957713	0.847581	0.897685	0.903439	0.931654	0.924519	0.919567	0.917661	0.925044	0.932794	0.902591	0.904227	0.931177	0.897556	0.931978	0.912498	0.900969	0.926391	0.907833	0.886423	0.864301	0.939028	0.935948	0.919174	0.912752	0.910398	0.905683	0.874227	0.881089	0.915428	0.950075	0.905877	0.920052	0.929514	0.918477	0.894399	0.911378	0.942115	0.924934	0.913553	0.915625
BULT	0.77683	0.794271	0.806957	0.805773	0.850853	1	0.976706	0.852715	0.874901	0.758469	0.822732	0.809203	0.841327	0.834286	0.815456	0.81707	0.822947	0.828818	0.800342	0.803314	0.825331	0.801676	0.825251	0.808149	0.803593	0.826772	0.81159	0.791629	0.778452	0.829046	0.827728	0.821307	0.813347	0.813191	0.812383	0.786935	0.789925	0.811865	0.836544	0.805717	0.815704	0.822975	0.810406	0.795918	0.811767	0.831876	0.819317	0.811887	0.812283
MBLT	0.789822	0.809231	0.82128	0.819843	0.86722	0.976706	1	0.868409	0.889663	0.772542	0.838248	0.822992	0.856592	0.850691	0.831918	0.831854	0.837785	0.844962	0.814458	0.817453	0.841627	0.814368	0.841216	0.825362	0.818014	0.841725	0.827024	0.80596	0.791521	0.844647	0.843421	0.836295	0.828597	0.829767	0.826162	0.799808	0.804804	0.82676	0.853466	0.821675	0.831346	0.838794	0.825925	0.810988	0.827924	0.848511	0.835758	0.826057	0.82711
STAF	0.830144	0.853772	0.86824	0.866219	0.919639	0.852715	0.868409	1	0.9379	0.815533	0.884557	0.870961	0.909389	0.901786	0.876219	0.87981	0.885573	0.890865	0.858395	0.862626	0.887367	0.853429	0.88802	0.869686	0.861611	0.888126	0.871185	0.845418	0.8248	0.894085	0.89513	0.882995	0.872336	0.87299	0.868664	0.838448	0.844024	0.871874	0.901406	0.86392	0.875375	0.885557	0.872918	0.854213	0.870572	0.89912	0.883085	0.87187	0.874994
AMST	0.858282	0.883827	0.898385	0.898037	0.957713	0.874901	0.889663	0.9379	1	0.842651	0.912978	0.90092	0.94279	0.934888	0.907667	0.907135	0.919544	0.926797	0.890442	0.89522	0.920877	0.884705	0.92206	0.90144	0.894692	0.920865	0.901859	0.875745	0.855788	0.928477	0.928216	0.912472	0.905289	0.905201	0.898627	0.867526	0.874464	0.903711	0.939889	0.89641	0.909078	0.921078	0.90368	0.8845	0.902213	0.934739	0.917243	0.902059	0.909738
BOX	0.746505	0.767231	0.77985	0.778971	0.847581	0.758469	0.772542	0.815533	0.842651	1	0.810835	0.807841	0.820118	0.818595	0.79476	0.797539	0.797208	0.804604	0.773146	0.778948	0.796759	0.771918	0.794966	0.782675	0.775545	0.795383	0.783172	0.762456	0.745116	0.801068	0.802509	0.791254	0.78165	0.783735	0.782081	0.752326	0.760406	0.786053	0.8131	0.777249	0.787594	0.794194	0.78465	0.771569	0.781394	0.80683	0.793662	0.78394	0.787919
BULD	0.805991	0.827281	0.843528	0.839596	0.897685	0.822732	0.838248	0.884557	0.912978	0.810835	1	0.85663	0.890033	0.891851	0.863874	0.876037	0.860263	0.864026	0.830889	0.835746	0.85883	0.829337	0.858497	0.840216	0.837301	0.857572	0.843693	0.820543	0.802914	0.86454	0.865223	0.852191	0.843311	0.848299	0.844125	0.81444	0.819606	0.84469	0.871833	0.836696	0.847303	0.859154	0.844124	0.830345	0.844101	0.869532	0.857481	0.843765	0.847315
DDBX	0.812522	0.833235	0.854619	0.849356	0.903439	0.809203	0.822992	0.870961	0.90092	0.807841	0.85663	1	0.877603	0.87312	0.863155	0.860789	0.866322	0.874939	0.840315	0.846895	0.868126	0.837475	0.867735	0.848825	0.841432	0.866187	0.853262	0.82957	0.810791	0.871948	0.872517	0.858193	0.851893	0.855454	0.84701	0.821883	0.828455	0.853672	0.884685	0.846832	0.858255	0.868115	0.853708	0.836399	0.851213	0.878658	0.866349	0.855389	0.854194
BOST	0.836418	0.861146	0.878151	0.874021	0.931654	0.841327	0.856592	0.909389	0.94279	0.820118	0.890033	0.877603	1	0.92102	0.886176	0.887443	0.894492	0.903996	0.867039	0.873081	0.898774	0.863851	0.898761	0.879523	0.870331	0.895888	0.880553	0.854825	0.836056	0.90502	0.904625	0.890997	0.882171	0.881683	0.8794	0.847372	0.853218	0.880807	0.91487	0.874093	0.886769	0.896977	0.88202	0.864545	0.880374	0.90937	0.895497	0.882942	0.885753
FBUL	0.830482	0.853485	0.871149	0.867117	0.924519	0.834286	0.850691	0.901786	0.934888	0.818595	0.891851	0.87312	0.92102	1	0.879158	0.880555	0.88706	0.894428	0.86154	0.864218	0.887897	0.854638	0.888487	0.86947	0.863144	0.890281	0.872514	0.848323	0.828923	0.893773	0.897468	0.882695	0.873695	0.87566	0.871616	0.840633	0.846228	0.873649	0.905905	0.868041	0.880027	0.888217	0.875034	0.855936	0.871901	0.899552	0.884985	0.874095	0.876781
MAST	0.826321	0.849011	0.874627	0.865738	0.919567	0.815456	0.831918	0.876219	0.907667	0.79476	0.863874	0.863155	0.886176	0.879158	1	0.917349	0.878212	0.888786	0.855408	0.859312	0.882709	0.85331	0.882144	0.862446	0.856016	0.879654	0.86458	0.841386	0.822414	0.88729	0.885561	0.874239	0.866059	0.869045	0.863446	0.835916	0.843073	0.87085	0.898701	0.860184	0.873305	0.880445	0.870254	0.853408	0.868569	0.894472	0.882613	0.867643	0.871561
BULM	0.819503	0.844049	0.862518	0.858001	0.917661	0.81707	0.831854	0.87981	0.907135	0.797539	0.876037	0.860789	0.887443	0.880555	0.917349	1	0.87524	0.881345	0.848861	0.851718	0.876075	0.84716	0.877267	0.85935	0.852687	0.875842	0.857711	0.83781	0.819813	0.882206	0.882007	0.868589	0.863556	0.864278	0.86205	0.829983	0.837484	0.863168	0.892438	0.854472	0.86705	0.87767	0.86309	0.849234	0.862052	0.888451	0.875747	0.86239	0.866915
RHOD	0.843737	0.865957	0.880067	0.880249	0.925044	0.822947	0.837785	0.885573	0.919544	0.797208	0.860263	0.866322	0.894492	0.88706	0.878212	0.87524	1	0.908533	0.875358	0.877441	0.903333	0.870334	0.903951	0.883434	0.877087	0.898926	0.883139	0.862387	0.842019	0.908447	0.90466	0.892195	0.887647	0.887933	0.880602	0.85636	0.860224	0.888857	0.918482	0.878675	0.891665	0.900708	0.888621	0.866604	0.884096	0.913526	0.894762	0.887378	0.891807
DANE	0.848787	0.872645	0.893618	0.891009	0.932794	0.828818	0.844962	0.890865	0.926797	0.804604	0.864026	0.874939	0.903996	0.894428	0.888786	0.881345	0.908533	1	0.884381	0.886535	0.909146	0.877235	0.910403	0.892089	0.882797	0.903527	0.886266	0.865869	0.847212	0.911678	0.911079	0.896235	0.892979	0.893993	0.886409	0.858963	0.878123	0.895166	0.925268	0.885163	0.896892	0.908489	0.893847	0.873121	0.888783	0.918166	0.902733	0.891446	0.893063
ROTT	0.827787	0.84557	0.859963	0.862658	0.902591	0.800342	0.814458	0.858395	0.890442	0.773146	0.830889	0.840315	0.867039	0.86154	0.855408	0.848861	0.875358	0.884381	1	0.901322	0.880963	0.851811	0.880979	0.860304	0.853306	0.877786	0.860567	0.840076	0.824426	0.883594	0.882952	0.867296	0.863309	0.861628	0.856334	0.830622	0.838566	0.8666	0.896328	0.858365	0.871118	0.877751	0.868596	0.845187	0.860989	0.887006	0.873952	0.865752	0.866764
BRTR	0.827481	0.849174	0.862595	0.862179	0.904227	0.803314	0.817453	0.862626	0.89522	0.778948	0.835746	0.846895	0.873081	0.864218	0.859312	0.851718	0.877441	0.886535	0.901322	1	0.910478	0.858013	0.88522	0.866431	0.855952	0.880769	0.86577	0.841805	0.825965	0.889252	0.886391	0.873501	0.868084	0.864494	0.858577	0.83185	0.839695	0.871223	0.900278	0.861292	0.873977	0.882686	0.871327	0.848404	0.864327	0.892068	0.882731	0.86884	0.871169
GSNZ	0.846527	0.871263	0.887182	0.885884	0.931177	0.825331	0.841627	0.887367	0.920877	0.796759	0.85883	0.868126	0.898774	0.887897	0.882709	0.876075	0.903333	0.909146	0.880963	0.910478	1	0.886024	0.911611	0.891666	0.882585	0.907371	0.889796	0.867469	0.846971	0.915825	0.913641	0.900111	0.893429	0.889963	0.883295	0.855003	0.863236	0.896549	0.926574	0.888304	0.899205	0.906906	0.898167	0.875457	0.891675	0.920331	0.902165	0.895588	0.897037
DOBP	0.821284	0.843105	0.855862	0.855455	0.897556	0.801676	0.814368	0.853429	0.884705	0.771918	0.829337	0.837475	0.863851	0.854638	0.85331	0.84716	0.870334	0.877235	0.851811	0.858013	0.886024	1	0.877735	0.855957	0.852793	0.87307	0.859527	0.839522	0.821433	0.881338	0.881618	0.864736	0.864257	0.860873	0.854321	0.828724	0.836871	0.866444	0.89263	0.856416	0.869591	0.874506	0.86612	0.844737	0.85894	0.886009	0.87007	0.864394	0.864752
BORD	0.847095	0.871618	0.886292	0.88465	0.931978	0.825251	0.841216	0.88802	0.92206	0.794966	0.858497	0.867735	0.898761	0.888487	0.882144	0.877267	0.903951	0.910403	0.880979	0.88522	0.911611	0.877735	1	0.919752	0.910398	0.920314	0.902062	0.883861	0.865233	0.928758	0.922325	0.905932	0.896661	0.894998	0.886626	0.857751	0.864003	0.898394	0.930856	0.888615	0.902967	0.908651	0.898306	0.875067	0.890808	0.922041	0.904869	0.897567	0.898452
KELP	0.831169	0.854604	0.867784	0.86687	0.912498	0.808149	0.825362	0.869686	0.90144	0.782675	0.840216	0.848825	0.879523	0.86947	0.862446	0.85935	0.883434	0.892089	0.860304	0.866431	0.891666	0.855957	0.919752	1	0.878882	0.902102	0.880523	0.860869	0.841864	0.905911	0.906489	0.886732	0.877132	0.877119	0.86783	0.84014	0.847122	0.879597	0.910412	0.87113	0.884791	0.889096	0.877864	0.856961	0.875696	0.900794	0.88507	0.876586	0.882342
BERD	0.826341	0.848925	0.858072	0.859593	0.900969	0.803593	0.818014	0.861611	0.894692	0.775545	0.837301	0.841432	0.870331	0.863144	0.856016	0.852687	0.877087	0.882797	0.853306	0.855952	0.882585	0.852793	0.910398	0.878882	1	0.889374	0.873931	0.85629	0.840519	0.895244	0.890796	0.880191	0.868079	0.867937	0.861176	0.835504	0.839499	0.869377	0.901726	0.86337	0.87518	0.879902	0.869965	0.849987	0.865876	0.893292	0.878772	0.867846	0.872233
CARD	0.846863	0.869077	0.882772	0.880628	0.926391	0.826772	0.841725	0.888126	0.920865	0.795383	0.857572	0.866187	0.895888	0.890281	0.879654	0.875842	0.898926	0.903527	0.877786	0.880769	0.907371	0.87307	0.920314	0.902102	0.889374	1	0.918039	0.878071	0.865771	0.921508	0.914473	0.900307	0.890753	0.89064	0.882236	0.855206	0.860796	0.89301	0.926648	0.885571	0.898687	0.904036	0.892421	0.870561	0.886728	0.917421	0.900461	0.892993	0.894384
PEMB	0.832228	0.851817	0.867192	0.864466	0.907833	0.81159	0.827024	0.871185	0.901859	0.783172	0.843693	0.853262	0.880553	0.872514	0.86458	0.857711	0.883139	0.886266	0.860567	0.86577	0.889796	0.859527	0.902062	0.880523	0.873931	0.918039	1	0.866595	0.854181	0.904109	0.897566	0.883943	0.874465	0.872961	0.867536	0.840837	0.846422	0.876422	0.909076	0.870691	0.882841	0.886615	0.876877	0.856624	0.870735	0.901835	0.882674	0.877846	0.876589
SSHP	0.813315	0.832765	0.845255	0.842889	0.886423	0.791629	0.80596	0.845418	0.875745	0.762456	0.820543	0.82957	0.854825	0.848323	0.841386	0.83781	0.862387	0.865869	0.840076	0.841805	0.867469	0.839522	0.883861	0.860869	0.85629	0.878071	0.866595	1	0.902957	0.887009	0.873896	0.863999	0.85314	0.852011	0.845694	0.819606	0.82489	0.855101	0.884674	0.848684	0.860781	0.863551	0.854667	0.834331	0.849674	0.875298	0.860771	0.853578	0.855901
COLL	0.79716	0.813107	0.827279	0.824644	0.864301	0.778452	0.791521	0.8248	0.855788	0.745116	0.802914	0.810791	0.836056	0.828923	0.822414	0.819813	0.842019	0.847212	0.824426	0.825965	0.846971	0.821433	0.865233	0.841864	0.840519	0.865771	0.854181	0.902957	1	0.877226	0.855946	0.84455	0.834435	0.83585	0.828127	0.806147	0.809732	0.83716	0.865141	0.82972	0.843636	0.844274	0.835815	0.816028	0.830695	0.853682	0.841119	0.832595	0.835056
AUSS	0.8505	0.875233	0.891883	0.888383	0.939028	0.829046	0.844647	0.894085	0.928477	0.801068	0.86454	0.871948	0.90502	0.893773	0.88729	0.882206	0.908447	0.911678	0.883594	0.889252	0.915825	0.881338	0.928758	0.905911	0.895244	0.921508	0.904109	0.887009	0.877226	1	0.923847	0.908702	0.900351	0.898414	0.889559	0.860438	0.865921	0.901013	0.935672	0.892387	0.907971	0.914669	0.903274	0.879197	0.8964	0.926503	0.906998	0.900359	0.902346
AUCD	0.851372	0.873941	0.889216	0.887588	0.935948	0.827728	0.843421	0.89513	0.928216	0.802509	0.865223	0.872517	0.904625	0.897468	0.885561	0.882007	0.90466	0.911079	0.882952	0.886391	0.913641	0.881618	0.922325	0.906489	0.890796	0.914473	0.897566	0.873896	0.855946	0.923847	1	0.905075	0.898802	0.896895	0.888705	0.860225	0.864855	0.89894	0.934017	0.891316	0.904193	0.909858	0.898965	0.878237	0.89497	0.922771	0.906138	0.897408	0.901049
OES	0.837067	0.860687	0.87504	0.874667	0.919174	0.821307	0.836295	0.882995	0.912472	0.791254	0.852191	0.858193	0.890997	0.882695	0.874239	0.868589	0.892195	0.896235	0.867296	0.873501	0.900111	0.864736	0.905932	0.886732	0.880191	0.900307	0.883943	0.863999	0.84455	0.908702	0.905075	1	0.884247	0.886854	0.878656	0.850155	0.852796	0.88684	0.916583	0.878327	0.889564	0.897669	0.885358	0.86543	0.879196	0.908654	0.893356	0.884274	0.887334
ITGY	0.831462	0.855412	0.870755	0.869397	0.912752	0.813347	0.828597	0.872336	0.905289	0.78165	0.843311	0.851893	0.882171	0.873695	0.866059	0.863556	0.887647	0.892979	0.863309	0.868084	0.893429	0.864257	0.896661	0.877132	0.868079	0.890753	0.874465	0.85314	0.834435	0.900351	0.898802	0.884247	1	0.89284	0.888994	0.853994	0.854286	0.88652	0.91071	0.872124	0.885343	0.891556	0.882695	0.859284	0.875659	0.903347	0.886117	0.877487	0.882155
GREY	0.831071	0.852917	0.870642	0.867845	0.910398	0.813191	0.829767	0.87299	0.905201	0.783735	0.848299	0.855454	0.881683	0.87566	0.869045	0.864278	0.887933	0.893993	0.861628	0.864494	0.889963	0.860873	0.894998	0.877119	0.867937	0.89064	0.872961	0.852011	0.83585	0.898414	0.896895	0.886854	0.89284	1	0.907274	0.874321	0.868374	0.894304	0.910654	0.870629	0.882575	0.891344	0.88007	0.856956	0.870382	0.90102	0.88427	0.87526	0.876193
WHIP	0.82429	0.846227	0.863328	0.862838	0.905683	0.812383	0.826162	0.868664	0.898627	0.782081	0.844125	0.84701	0.8794	0.871616	0.863446	0.86205	0.880602	0.886409	0.856334	0.858577	0.883295	0.854321	0.886626	0.86783	0.861176	0.882236	0.867536	0.845694	0.828127	0.889559	0.888705	0.878656	0.888994	0.907274	1	0.855689	0.853857	0.882243	0.902722	0.865873	0.878425	0.884419	0.873906	0.850487	0.865986	0.892895	0.87831	0.867327	0.872351
DEER	0.799463	0.822594	0.838309	0.835226	0.874227	0.786935	0.799808	0.838448	0.867526	0.752326	0.81444	0.821883	0.847372	0.840633	0.835916	0.829983	0.85636	0.858963	0.830622	0.83185	0.855003	0.828724	0.857751	0.84014	0.835504	0.855206	0.840837	0.819606	0.806147	0.860438	0.860225	0.850155	0.853994	0.874321	0.855689	1	0.864113	0.859061	0.872388	0.836905	0.849435	0.85777	0.845817	0.824133	0.837746	0.864506	0.850471	0.842295	0.845056
IWOF	0.807978	0.827395	0.844733	0.841804	0.881089	0.789925	0.804804	0.844024	0.874464	0.760406	0.819606	0.828455	0.853218	0.846228	0.843073	0.837484	0.860224	0.878123	0.838566	0.839695	0.863236	0.836871	0.864003	0.847122	0.839499	0.860796	0.846422	0.82489	0.809732	0.865921	0.864855	0.852796	0.854286	0.868374	0.853857	0.864113	1	0.858951	0.876794	0.842728	0.853549	0.864463	0.851732	0.830512	0.841967	0.870226	0.855305	0.847544	0.851702
BORZ	0.83307	0.857811	0.872765	0.871095	0.915428	0.811865	0.82676	0.871874	0.903711	0.786053	0.84469	0.853672	0.880807	0.873649	0.87085	0.863168	0.888857	0.895166	0.8666	0.871223	0.896549	0.866444	0.898394	0.879597	0.869377	0.89301	0.876422	0.855101	0.83716	0.901013	0.89894	0.88684	0.88652	0.894304	0.882243	0.859061	0.858951	1	0.91298	0.874035	0.886351	0.892489	0.884416	0.859919	0.873808	0.902291	0.886448	0.878828	0.880971
BMAL	0.863196	0.886504	0.90396	0.901147	0.950075	0.836544	0.853466	0.901406	0.939889	0.8131	0.871833	0.884685	0.91487	0.905905	0.898701	0.892438	0.918482	0.925268	0.896328	0.900278	0.926574	0.89263	0.930856	0.910412	0.901726	0.926648	0.909076	0.884674	0.865141	0.935672	0.934017	0.916583	0.91071	0.910654	0.902722	0.872388	0.876794	0.91298	1	0.932519	0.95445	0.929832	0.916108	0.889304	0.907333	0.937675	0.91919	0.91226	0.915973
BELS	0.830567	0.851236	0.86419	0.864297	0.905877	0.805717	0.821675	0.86392	0.89641	0.777249	0.836696	0.846832	0.874093	0.868041	0.860184	0.854472	0.878675	0.885163	0.858365	0.861292	0.888304	0.856416	0.888615	0.87113	0.86337	0.885571	0.870691	0.848684	0.82972	0.892387	0.891316	0.878327	0.872124	0.870629	0.865873	0.836905	0.842728	0.874035	0.932519	1	0.973788	0.890154	0.87844	0.852354	0.868998	0.896471	0.88165	0.872111	0.875586
TURV	0.842805	0.863655	0.87774	0.875924	0.920052	0.815704	0.831346	0.875375	0.909078	0.787594	0.847303	0.858255	0.886769	0.880027	0.873305	0.86705	0.891665	0.896892	0.871118	0.873977	0.899205	0.869591	0.902967	0.884791	0.87518	0.898687	0.882841	0.860781	0.843636	0.907971	0.904193	0.889564	0.885343	0.882575	0.878425	0.849435	0.853549	0.886351	0.95445	0.973788	1	0.901927	0.891558	0.864294	0.881783	0.910071	0.892819	0.885985	0.887778
BOUV	0.845503	0.867417	0.883957	0.882974	0.929514	0.822975	0.838794	0.885557	0.921078	0.794194	0.859154	0.868115	0.896977	0.888217	0.880445	0.87767	0.900708	0.908489	0.877751	0.882686	0.906906	0.874506	0.908651	0.889096	0.879902	0.904036	0.886615	0.863551	0.844274	0.914669	0.909858	0.897669	0.891556	0.891344	0.884419	0.85777	0.864463	0.892489	0.929832	0.890154	0.901927	1	0.896275	0.871419	0.889254	0.916518	0.900147	0.893329	0.895021
BRIA	0.837151	0.859762	0.875688	0.872925	0.918477	0.810406	0.825925	0.872918	0.90368	0.78465	0.844124	0.853708	0.88202	0.875034	0.870254	0.86309	0.888621	0.893847	0.868596	0.871327	0.898167	0.86612	0.898306	0.877864	0.869965	0.892421	0.876877	0.854667	0.835815	0.903274	0.898965	0.885358	0.882695	0.88007	0.873906	0.845817	0.851732	0.884416	0.916108	0.87844	0.891558	0.896275	1	0.861487	0.876482	0.90548	0.890346	0.881929	0.883728
FCR	0.818801	0.840844	0.852354	0.848966	0.894399	0.795918	0.810988	0.854213	0.8845	0.771569	0.830345	0.836399	0.864545	0.855936	0.853408	0.849234	0.866604	0.873121	0.845187	0.848404	0.875457	0.844737	0.875067	0.856961	0.849987	0.870561	0.856624	0.834331	0.816028	0.879197	0.878237	0.86543	0.859284	0.856956	0.850487	0.824133	0.830512	0.859919	0.889304	0.852354	0.864294	0.871419	0.861487	1	0.881225	0.905388	0.87596	0.86566	0.86837
GOLD	0.832922	0.855395	0.868182	0.866669	0.911378	0.811767	0.827924	0.870572	0.902213	0.781394	0.844101	0.851213	0.880374	0.871901	0.868569	0.862052	0.884096	0.888783	0.860989	0.864327	0.891675	0.85894	0.890808	0.875696	0.865876	0.886728	0.870735	0.849674	0.830695	0.8964	0.89497	0.879196	0.875659	0.870382	0.865986	0.837746	0.841967	0.873808	0.907333	0.868998	0.881783	0.889254	0.876482	0.881225	1	0.913735	0.892215	0.880838	0.883866
LAB	0.855405	0.88013	0.893488	0.892554	0.942115	0.831876	0.848511	0.89912	0.934739	0.80683	0.869532	0.878658	0.90937	0.899552	0.894472	0.888451	0.913526	0.918166	0.887006	0.892068	0.920331	0.886009	0.922041	0.900794	0.893292	0.917421	0.901835	0.875298	0.853682	0.926503	0.922771	0.908654	0.903347	0.90102	0.892895	0.864506	0.870226	0.902291	0.937675	0.896471	0.910071	0.916518	0.90548	0.905388	0.913735	1	0.921132	0.909137	0.911983
NEWF	0.843236	0.867442	0.883461	0.881495	0.924934	0.819317	0.835758	0.883085	0.917243	0.793662	0.857481	0.866349	0.895497	0.884985	0.882613	0.875747	0.894762	0.902733	0.873952	0.882731	0.902165	0.87007	0.904869	0.88507	0.878772	0.900461	0.882674	0.860771	0.841119	0.906998	0.906138	0.893356	0.886117	0.88427	0.87831	0.850471	0.855305	0.886448	0.91919	0.88165	0.892819	0.900147	0.890346	0.87596	0.892215	0.921132	1	0.889884	0.895731
IWSP	0.833613	0.857606	0.871091	0.869614	0.913553	0.811887	0.826057	0.87187	0.902059	0.78394	0.843765	0.855389	0.882942	0.874095	0.867643	0.86239	0.887378	0.891446	0.865752	0.86884	0.895588	0.864394	0.897567	0.876586	0.867846	0.892993	0.877846	0.853578	0.832595	0.900359	0.897408	0.884274	0.877487	0.87526	0.867327	0.842295	0.847544	0.878828	0.91226	0.872111	0.885985	0.893329	0.881929	0.86566	0.880838	0.909137	0.889884	1	0.890553
CCRT	0.833448	0.86054	0.873133	0.871569	0.915625	0.812283	0.82711	0.874994	0.909738	0.787919	0.847315	0.854194	0.885753	0.876781	0.871561	0.866915	0.891807	0.893063	0.866764	0.871169	0.897037	0.864752	0.898452	0.882342	0.872233	0.894384	0.876589	0.855901	0.835056	0.902346	0.901049	0.887334	0.882155	0.876193	0.872351	0.845056	0.851702	0.880971	0.915973	0.875586	0.887778	0.895021	0.883728	0.86837	0.883866	0.911983	0.895731	0.890553	1
NSDT	0.835008	0.855873	0.870258	0.869703	0.913093	0.813317	0.828194	0.874881	0.906556	0.784736	0.848178	0.853676	0.886459	0.875804	0.868013	0.863554	0.889031	0.892036	0.865152	0.869465	0.894456	0.862752	0.899119	0.880206	0.873095	0.894913	0.878888	0.861432	0.844426	0.9031	0.900985	0.883272	0.879102	0.875415	0.868978	0.841316	0.8467	0.878643	0.912378	0.871876	0.885415	0.889804	0.882435	0.864916	0.879991	0.90924	0.890101	0.883087	0.88325
VIZS	0.844248	0.868257	0.881484	0.879511	0.928414	0.816119	0.830946	0.879438	0.912433	0.788188	0.849375	0.862224	0.888839	0.88106	0.876403	0.868685	0.898553	0.904024	0.875287	0.880501	0.907278	0.874508	0.905932	0.887488	0.87679	0.902747	0.887321	0.860183	0.841919	0.910704	0.907553	0.893415	0.890302	0.882011	0.87649	0.847098	0.856433	0.887813	0.922554	0.883552	0.896123	0.903352	0.893048	0.872466	0.89038	0.91623	0.898484	0.895725	0.8953
GSHP	0.856821	0.879631	0.895647	0.894198	0.941338	0.82663	0.843194	0.891426	0.925712	0.799541	0.860469	0.873022	0.904315	0.893249	0.891413	0.883164	0.911489	0.916771	0.888569	0.894109	0.923819	0.890052	0.922173	0.902147	0.892483	0.917174	0.899201	0.873661	0.852984	0.925801	0.923034	0.908452	0.903204	0.894876	0.889545	0.860633	0.867724	0.902744	0.936892	0.896531	0.909178	0.915972	0.906952	0.88588	0.90281	0.932138	0.911663	0.909675	0.908045
GWHP	0.86551	0.888604	0.90447	0.904663	0.950992	0.8344	0.850884	0.90163	0.938636	0.806181	0.868223	0.882552	0.910683	0.902179	0.899352	0.892524	0.923461	0.930474	0.89956	0.904988	0.935417	0.898179	0.934591	0.915761	0.904043	0.927641	0.910015	0.883375	0.863532	0.935455	0.934519	0.917421	0.914715	0.906535	0.901706	0.869153	0.878012	0.912189	0.948779	0.907805	0.922282	0.926052	0.918547	0.898636	0.913997	0.940444	0.92156	0.917554	0.920447
LMUN	0.847576	0.871713	0.883363	0.882436	0.928379	0.817798	0.833085	0.881578	0.91427	0.790075	0.851483	0.863957	0.893985	0.885162	0.87729	0.871591	0.903634	0.908599	0.878195	0.883239	0.911865	0.879255	0.91018	0.892129	0.881017	0.904215	0.887784	0.865884	0.845536	0.915442	0.912437	0.898326	0.894163	0.885059	0.879318	0.851816	0.857775	0.893285	0.925026	0.886028	0.898306	0.906513	0.89631	0.876169	0.892412	0.919924	0.903631	0.899236	0.899856
SPIN	0.846323	0.869436	0.883242	0.88206	0.929262	0.819373	0.836101	0.87953	0.912566	0.789317	0.849083	0.86293	0.892223	0.883959	0.878735	0.87026	0.899582	0.904944	0.876307	0.883433	0.912741	0.87677	0.909028	0.890102	0.881319	0.905318	0.887434	0.865038	0.845442	0.913992	0.910112	0.896475	0.890776	0.883508	0.879432	0.849705	0.858609	0.891271	0.926177	0.885905	0.901429	0.906027	0.896768	0.874656	0.892245	0.919154	0.899935	0.898151	0.895871
GORD	0.858107	0.882002	0.895733	0.894837	0.94002	0.827553	0.844032	0.892694	0.924761	0.799731	0.861544	0.876045	0.903806	0.895363	0.890968	0.88301	0.913803	0.916576	0.887337	0.892898	0.921705	0.889102	0.922829	0.902394	0.88968	0.916259	0.89963	0.874366	0.853278	0.926284	0.921765	0.905609	0.903536	0.894567	0.889884	0.862012	0.867872	0.902606	0.936112	0.896121	0.909908	0.916715	0.9071	0.888208	0.906158	0.933683	0.912866	0.912371	0.909735
ESET	0.839973	0.862804	0.875352	0.875084	0.918592	0.812543	0.827503	0.872935	0.9063	0.783629	0.845075	0.857263	0.882844	0.87529	0.870752	0.863647	0.894545	0.896749	0.870741	0.87515	0.90317	0.870406	0.903127	0.883702	0.872686	0.897369	0.882608	0.85712	0.836838	0.907362	0.903838	0.888872	0.883586	0.877652	0.872384	0.843547	0.850003	0.881733	0.916503	0.878682	0.890162	0.897496	0.888219	0.867109	0.886192	0.913055	0.894281	0.892824	0.891814
ISET	0.823474	0.847782	0.860401	0.857556	0.899934	0.796741	0.810922	0.856651	0.885866	0.767026	0.828049	0.838292	0.864877	0.857182	0.854546	0.847419	0.874815	0.879506	0.854215	0.858448	0.884197	0.852372	0.884374	0.863628	0.856609	0.87715	0.862294	0.841201	0.821544	0.886803	0.882886	0.870865	0.865193	0.857888	0.854221	0.826518	0.835466	0.864624	0.896662	0.859221	0.873093	0.878463	0.870851	0.853185	0.871714	0.89371	0.877051	0.877817	0.875254
BRIT	0.854391	0.876367	0.890618	0.887098	0.934286	0.823868	0.838447	0.88775	0.919933	0.797564	0.85823	0.873188	0.898532	0.88929	0.884633	0.876696	0.906671	0.911947	0.884399	0.888605	0.917328	0.884019	0.91576	0.896697	0.887225	0.910875	0.894943	0.87287	0.853699	0.921947	0.917795	0.901099	0.899274	0.889924	0.885738	0.857271	0.865517	0.897855	0.933827	0.892801	0.905461	0.912316	0.904502	0.882532	0.898594	0.92667	0.908178	0.905827	0.905326
WEIM	0.817036	0.839087	0.852308	0.850047	0.892676	0.792905	0.806523	0.848171	0.88188	0.767208	0.822068	0.833726	0.858344	0.849393	0.847465	0.840726	0.868119	0.87392	0.848071	0.848831	0.877094	0.847574	0.87384	0.856497	0.851288	0.87006	0.855729	0.834139	0.815723	0.878784	0.875853	0.862482	0.858184	0.854401	0.848648	0.823151	0.831484	0.859332	0.890119	0.851166	0.863199	0.871032	0.86248	0.844863	0.860278	0.883891	0.867344	0.863897	0.864028
DALM	0.84176	0.865261	0.880173	0.876397	0.924967	0.82116	0.836074	0.88227	0.9124	0.791866	0.855376	0.862313	0.890733	0.88175	0.877126	0.870717	0.89593	0.903871	0.872345	0.877297	0.902892	0.87287	0.903809	0.882995	0.87633	0.899009	0.883407	0.859602	0.841085	0.908189	0.906664	0.892304	0.88725	0.882459	0.877259	0.849274	0.854577	0.888514	0.917438	0.879051	0.892445	0.900385	0.890835	0.870176	0.886411	0.913584	0.897533	0.892389	0.891966
FIEL	0.805002	0.825909	0.841159	0.838203	0.875508	0.7835	0.796974	0.83637	0.866433	0.752435	0.810613	0.822575	0.848773	0.840298	0.834478	0.826853	0.853952	0.857045	0.834786	0.840136	0.864266	0.833685	0.864357	0.844653	0.837983	0.860675	0.844497	0.824011	0.805753	0.866728	0.863023	0.851245	0.847564	0.839881	0.837679	0.810017	0.815794	0.845408	0.875368	0.84025	0.85226	0.860071	0.85178	0.832454	0.850172	0.872735	0.855155	0.855755	0.855111
ECKR	0.838415	0.860296	0.874776	0.870279	0.912417	0.811941	0.82677	0.869911	0.903296	0.782663	0.843094	0.854677	0.885074	0.875691	0.86862	0.861696	0.888303	0.892492	0.869018	0.870633	0.900217	0.866872	0.898808	0.881075	0.873279	0.894963	0.88096	0.855018	0.836587	0.901048	0.90102	0.886748	0.882127	0.872865	0.870408	0.842342	0.850887	0.878916	0.912523	0.876573	0.887175	0.892532	0.884689	0.868518	0.881342	0.909064	0.887565	0.889984	0.889033
ACKR	0.821751	0.84304	0.853966	0.853016	0.895417	0.797082	0.810633	0.855387	0.88512	0.768129	0.828248	0.83601	0.865212	0.857174	0.850554	0.84519	0.870513	0.875512	0.850699	0.852224	0.880757	0.849153	0.880008	0.859326	0.85292	0.877307	0.862548	0.839336	0.819873	0.885836	0.880888	0.86911	0.864066	0.855246	0.851085	0.824267	0.830478	0.862408	0.893559	0.856252	0.86881	0.87566	0.865668	0.850026	0.86369	0.88868	0.869987	0.871394	0.870242
CKCS	0.807072	0.828315	0.836961	0.834132	0.876244	0.784168	0.79643	0.83676	0.865221	0.752256	0.809746	0.820571	0.847429	0.837893	0.837775	0.829354	0.855858	0.856271	0.832957	0.835774	0.861024	0.83518	0.861463	0.840934	0.836097	0.858322	0.843711	0.821428	0.803906	0.863396	0.860905	0.850564	0.845878	0.838549	0.835361	0.807811	0.81365	0.842689	0.873939	0.839278	0.851759	0.855349	0.850505	0.831317	0.846869	0.871338	0.854437	0.853055	0.853135
ESSP	0.821978	0.847871	0.859928	0.858316	0.902621	0.801301	0.81484	0.85887	0.887959	0.770902	0.832137	0.843658	0.869437	0.862136	0.855712	0.849289	0.876146	0.880676	0.854764	0.858045	0.884587	0.85132	0.887179	0.863263	0.858521	0.880018	0.8645	0.842461	0.825024	0.88699	0.88645	0.87372	0.86769	0.861872	0.857368	0.832296	0.837444	0.868059	0.897867	0.861047	0.874983	0.880348	0.871836	0.851059	0.867229	0.894898	0.876897	0.875251	0.874164
BEAG	0.833431	0.857386	0.87127	0.870197	0.913634	0.808319	0.822496	0.869012	0.901829	0.780182	0.840683	0.851477	0.879942	0.872245	0.866913	0.858447	0.886983	0.891444	0.863874	0.867798	0.8949	0.864562	0.899283	0.877212	0.869411	0.893701	0.877862	0.852132	0.835582	0.900635	0.897734	0.8825	0.878682	0.872829	0.867617	0.84127	0.847706	0.880275	0.910009	0.87313	0.885086	0.89042	0.880741	0.861302	0.876209	0.90473	0.888551	0.883026	0.883499
OTTR	0.812242	0.832645	0.846913	0.84509	0.885426	0.787477	0.801368	0.84287	0.873157	0.759865	0.816634	0.83076	0.853474	0.846549	0.842247	0.834809	0.860859	0.864793	0.840327	0.844901	0.871316	0.841222	0.872987	0.850836	0.846714	0.867389	0.85175	0.832039	0.816092	0.875224	0.871284	0.858472	0.852187	0.849116	0.843039	0.819122	0.823557	0.854309	0.881365	0.847348	0.859042	0.863775	0.857599	0.837342	0.850727	0.875097	0.862702	0.856562	0.857323
BASS	0.822699	0.846525	0.862241	0.856966	0.900876	0.7975	0.812072	0.856631	0.886271	0.772312	0.828305	0.841544	0.86745	0.860518	0.85455	0.846963	0.875544	0.879345	0.854447	0.854623	0.882165	0.854963	0.883505	0.863692	0.857064	0.8806	0.865061	0.842121	0.825621	0.888026	0.884969	0.871096	0.866348	0.862536	0.857577	0.832266	0.838527	0.866609	0.896034	0.860865	0.872742	0.878073	0.869799	0.84916	0.862782	0.89224	0.875631	0.869891	0.870543
PBGV	0.838476	0.864105	0.877825	0.874995	0.920415	0.812562	0.8281	0.874532	0.907079	0.78314	0.844907	0.854831	0.886251	0.877797	0.872059	0.866426	0.894238	0.898358	0.872292	0.876808	0.901782	0.869867	0.90475	0.885776	0.876116	0.900591	0.883812	0.859964	0.839918	0.907411	0.905124	0.891298	0.8851	0.878576	0.873619	0.847291	0.85306	0.885245	0.919552	0.878967	0.890896	0.89798	0.889352	0.868978	0.883029	0.911998	0.894355	0.889781	0.888335
DACH	0.859349	0.883607	0.899767	0.898623	0.945179	0.831007	0.847239	0.897595	0.930346	0.803058	0.865941	0.879481	0.9101	0.901372	0.89568	0.884937	0.916162	0.92212	0.892775	0.898263	0.926204	0.894195	0.927105	0.906652	0.89569	0.922406	0.905726	0.879755	0.860231	0.931369	0.928773	0.911915	0.909274	0.899886	0.895968	0.864348	0.874221	0.909156	0.943515	0.901212	0.913813	0.922158	0.911769	0.889183	0.904984	0.935247	0.915334	0.91241	0.91275
AFGH	0.817409	0.841183	0.853805	0.853319	0.894652	0.792288	0.806132	0.848577	0.881028	0.765269	0.821629	0.835595	0.858813	0.852657	0.846777	0.840093	0.871324	0.873777	0.8464	0.853752	0.875976	0.848033	0.878784	0.858556	0.848773	0.873578	0.855887	0.837798	0.818004	0.881952	0.879899	0.865379	0.863647	0.854973	0.851095	0.82333	0.83091	0.872818	0.890975	0.854817	0.866342	0.870837	0.86478	0.84161	0.856948	0.882583	0.867712	0.86085	0.861892
SALU	0.85815	0.883101	0.897486	0.896996	0.945004	0.828274	0.84505	0.894502	0.930115	0.804284	0.864287	0.877198	0.905552	0.896912	0.891462	0.884244	0.917624	0.921469	0.890209	0.895332	0.923202	0.891793	0.92628	0.904933	0.89532	0.918916	0.903246	0.879253	0.85862	0.930069	0.927918	0.909421	0.908963	0.902293	0.894995	0.864626	0.874288	0.919361	0.941908	0.899815	0.913278	0.917189	0.90874	0.884042	0.900229	0.931087	0.913133	0.906255	0.908337
ANAT	0.85317	0.879817	0.894335	0.89365	0.943419	0.82365	0.840439	0.89238	0.926421	0.799744	0.859455	0.873216	0.902279	0.893575	0.887526	0.880828	0.914009	0.918343	0.886621	0.891087	0.91974	0.885983	0.923301	0.90275	0.891154	0.91738	0.898784	0.874316	0.853456	0.928538	0.924839	0.906236	0.903352	0.895726	0.887971	0.858607	0.866795	0.912391	0.939168	0.89673	0.911183	0.915804	0.905741	0.879755	0.898913	0.928237	0.910827	0.904845	0.905472
SLOU	0.867819	0.894265	0.907484	0.906425	0.957179	0.838365	0.855928	0.906194	0.94134	0.814176	0.87305	0.888131	0.919159	0.909391	0.902704	0.896587	0.927786	0.933597	0.901816	0.906599	0.934333	0.901718	0.93689	0.916224	0.906185	0.932077	0.913165	0.887917	0.867643	0.940141	0.939519	0.92206	0.920687	0.917541	0.908034	0.876589	0.885115	0.925717	0.954593	0.912488	0.926504	0.931463	0.921744	0.895511	0.91216	0.943012	0.926048	0.918912	0.921382
KUVZ	0.856853	0.881579	0.895739	0.894681	0.942637	0.827838	0.84518	0.894462	0.929871	0.802857	0.862669	0.874259	0.905655	0.897129	0.890135	0.883661	0.91238	0.919582	0.889623	0.894882	0.921196	0.88674	0.921771	0.903562	0.891916	0.917341	0.898636	0.874376	0.854757	0.926827	0.924871	0.906532	0.902574	0.89891	0.891755	0.86386	0.87207	0.907013	0.938205	0.897	0.910559	0.915954	0.905522	0.881564	0.899169	0.928383	0.91103	0.903847	0.907522
KOMO	0.84862	0.87299	0.8886	0.885919	0.933443	0.822695	0.838706	0.885564	0.91995	0.792192	0.856976	0.868043	0.894801	0.887607	0.881382	0.876517	0.901884	0.909833	0.880542	0.886108	0.911802	0.879492	0.914585	0.892644	0.888274	0.907612	0.890314	0.865873	0.848194	0.918788	0.916712	0.901473	0.895649	0.890015	0.881603	0.856232	0.861728	0.901087	0.92992	0.887658	0.901989	0.910718	0.895718	0.874302	0.891473	0.919628	0.902047	0.896832	0.898507
GPYR	0.833508	0.856347	0.869323	0.868935	0.910135	0.806422	0.820677	0.866825	0.896271	0.780527	0.837195	0.851623	0.87637	0.868293	0.863696	0.857654	0.88286	0.891336	0.863218	0.865724	0.892123	0.862069	0.893314	0.872223	0.865047	0.888018	0.872363	0.851852	0.833229	0.897148	0.894776	0.88047	0.877372	0.87114	0.86491	0.840352	0.8472	0.880584	0.909305	0.870908	0.883531	0.89077	0.881375	0.858976	0.871874	0.899798	0.88647	0.879055	0.879514
PHAR	0.818879	0.84201	0.853093	0.853902	0.893961	0.796036	0.809881	0.854047	0.884341	0.770442	0.829164	0.838728	0.864459	0.855421	0.850979	0.845057	0.871933	0.877011	0.847365	0.852338	0.877316	0.851033	0.877271	0.858549	0.850851	0.874	0.856817	0.835973	0.820391	0.881413	0.879425	0.865619	0.865797	0.861551	0.858407	0.829222	0.836127	0.867651	0.893529	0.85811	0.870836	0.875068	0.865823	0.848377	0.85935	0.885966	0.871135	0.866187	0.867257
GSD	0.818924	0.837933	0.852645	0.85655	0.895577	0.79132	0.804267	0.847395	0.878788	0.762327	0.822638	0.832258	0.855788	0.849843	0.84489	0.840502	0.866007	0.86964	0.846056	0.848825	0.875158	0.849129	0.874749	0.855906	0.848267	0.871275	0.854742	0.833171	0.817923	0.882158	0.876667	0.861837	0.856365	0.855674	0.850845	0.825881	0.829323	0.862516	0.901533	0.856431	0.869559	0.870652	0.862924	0.838722	0.85403	0.879936	0.865413	0.85746	0.85944
BPIC	0.793253	0.808435	0.821021	0.8222	0.858649	0.770613	0.781224	0.819909	0.848761	0.739116	0.798066	0.804396	0.828751	0.822909	0.819188	0.813981	0.835366	0.838727	0.817011	0.819791	0.841979	0.817124	0.839961	0.823475	0.816746	0.841506	0.82422	0.805771	0.790338	0.846426	0.842932	0.831098	0.829289	0.825435	0.822239	0.798731	0.799939	0.82867	0.86298	0.826174	0.838056	0.857746	0.83257	0.81027	0.822633	0.847248	0.834566	0.828956	0.829817
YORK	0.853349	0.876297	0.890822	0.88947	0.937617	0.833931	0.850069	0.897204	0.93174	0.805168	0.86863	0.876675	0.90858	0.899552	0.888762	0.883446	0.909613	0.912856	0.886299	0.891246	0.919131	0.884912	0.919159	0.899982	0.891655	0.91718	0.900238	0.87465	0.85365	0.923736	0.921653	0.907393	0.901591	0.896453	0.890918	0.860324	0.867072	0.900252	0.934297	0.892834	0.905562	0.915496	0.902471	0.881716	0.898285	0.927873	0.909162	0.901935	0.903744
SILK	0.864308	0.889434	0.904391	0.901375	0.952418	0.845032	0.861458	0.908683	0.944645	0.816419	0.877384	0.885173	0.921588	0.908269	0.900826	0.897286	0.921778	0.925551	0.897204	0.900656	0.932009	0.894379	0.933537	0.914232	0.904678	0.928593	0.910923	0.884853	0.862808	0.937167	0.935729	0.919233	0.914327	0.907176	0.901881	0.873478	0.877673	0.913362	0.948087	0.906778	0.919892	0.927536	0.917011	0.89239	0.911777	0.941033	0.9214	0.914784	0.918104
AUST	0.838641	0.859766	0.87256	0.873514	0.919189	0.81901	0.834327	0.88047	0.910377	0.790223	0.849912	0.857248	0.888933	0.880108	0.873759	0.866214	0.889569	0.895254	0.867731	0.873856	0.899891	0.866761	0.89982	0.882428	0.875052	0.897732	0.880073	0.856632	0.838154	0.904088	0.902855	0.889457	0.882151	0.879942	0.875726	0.845195	0.849228	0.883241	0.915627	0.876362	0.889854	0.893547	0.884471	0.864244	0.879143	0.906658	0.892243	0.885185	0.886662
WHWT	0.823603	0.847033	0.856603	0.854049	0.898083	0.80526	0.819234	0.860807	0.889609	0.77523	0.833612	0.839153	0.870208	0.862973	0.854818	0.849435	0.868724	0.876513	0.849372	0.854176	0.880871	0.854157	0.883919	0.863651	0.856495	0.879361	0.864919	0.844964	0.824868	0.886607	0.884849	0.868836	0.864429	0.860675	0.855971	0.83033	0.835559	0.864696	0.895672	0.857908	0.869111	0.876461	0.866883	0.847266	0.862645	0.889905	0.870282	0.865774	0.867082
CAIR	0.848316	0.87255	0.886045	0.886328	0.932615	0.826895	0.843348	0.891087	0.924396	0.799985	0.860912	0.869431	0.901985	0.891897	0.885118	0.879063	0.903115	0.910403	0.879504	0.885243	0.913667	0.878466	0.917901	0.894	0.886225	0.911679	0.895468	0.870287	0.851456	0.918701	0.916176	0.900406	0.896467	0.892944	0.886347	0.85707	0.863946	0.896416	0.930612	0.888832	0.902638	0.909105	0.897465	0.874516	0.891312	0.922135	0.902324	0.895491	0.897141
SCOT	0.818309	0.839993	0.851918	0.854327	0.897278	0.803918	0.817173	0.858467	0.888649	0.772693	0.830842	0.837638	0.867803	0.860381	0.853667	0.848721	0.868371	0.872914	0.847741	0.852663	0.878203	0.848367	0.88034	0.861179	0.852362	0.877373	0.862126	0.839344	0.82143	0.882033	0.880018	0.866852	0.862999	0.859047	0.855405	0.827964	0.832933	0.862811	0.891855	0.855861	0.86887	0.874888	0.86565	0.844119	0.857355	0.884742	0.867411	0.861466	0.862345
NORF	0.799877	0.820698	0.833233	0.833051	0.868496	0.786181	0.798797	0.838127	0.866037	0.752765	0.815421	0.819236	0.846463	0.838804	0.833112	0.825799	0.847578	0.852948	0.82683	0.83248	0.856313	0.829308	0.858154	0.835315	0.831929	0.852033	0.837945	0.818993	0.801757	0.858288	0.857728	0.845766	0.843537	0.837312	0.83377	0.808698	0.812313	0.840244	0.869285	0.834454	0.845718	0.853988	0.844174	0.824375	0.837219	0.862492	0.845445	0.840942	0.840832
NOWT	0.809156	0.829888	0.841917	0.839654	0.881046	0.794314	0.80778	0.848608	0.878633	0.760592	0.825018	0.828392	0.857217	0.849404	0.841194	0.836656	0.85794	0.861465	0.835272	0.840291	0.866437	0.837945	0.867856	0.849861	0.842468	0.863801	0.848467	0.829017	0.810644	0.871321	0.867653	0.855324	0.851149	0.846267	0.843253	0.816383	0.821219	0.850313	0.880014	0.844097	0.854706	0.859824	0.854255	0.833346	0.847402	0.87221	0.857163	0.850459	0.851513
SCWT	0.816871	0.839458	0.854075	0.851647	0.898706	0.80827	0.823891	0.866235	0.898835	0.781545	0.844967	0.844872	0.876047	0.870291	0.856948	0.85459	0.871786	0.875493	0.847153	0.851044	0.877846	0.844865	0.87718	0.859645	0.851778	0.874176	0.860121	0.838464	0.821298	0.880216	0.879125	0.865371	0.861174	0.859989	0.855591	0.829115	0.834632	0.860941	0.892668	0.855832	0.86719	0.875395	0.862902	0.843161	0.857105	0.883993	0.867686	0.862517	0.862178
IRIT	0.797901	0.816196	0.830387	0.828033	0.869655	0.785643	0.798581	0.837105	0.863138	0.758854	0.815375	0.816121	0.844995	0.837919	0.82832	0.824384	0.847273	0.849475	0.821994	0.826186	0.848392	0.826008	0.851456	0.831382	0.826688	0.847497	0.834786	0.818784	0.800587	0.854218	0.852147	0.841612	0.837931	0.834839	0.830318	0.8071	0.81009	0.836123	0.863458	0.829674	0.842544	0.8477	0.838271	0.819065	0.83495	0.85887	0.843287	0.83969	0.839097
GLEN	0.824427	0.848892	0.864063	0.861675	0.912444	0.824437	0.839518	0.891811	0.914828	0.797683	0.860352	0.856664	0.888673	0.884454	0.865891	0.865457	0.881241	0.886883	0.854314	0.859514	0.884916	0.854222	0.887539	0.86898	0.861426	0.883295	0.867618	0.846018	0.826998	0.891064	0.889045	0.875163	0.870911	0.868879	0.863999	0.83596	0.842136	0.869868	0.900061	0.86175	0.87447	0.884177	0.871443	0.851372	0.867261	0.895123	0.880484	0.870161	0.871805
AIRT	0.800287	0.816967	0.831223	0.830195	0.87127	0.792205	0.803838	0.838952	0.869653	0.758529	0.819233	0.823215	0.846484	0.839506	0.831496	0.826313	0.847786	0.849473	0.825008	0.839018	0.858698	0.82642	0.853158	0.832462	0.829945	0.851614	0.837125	0.817018	0.802081	0.856769	0.854234	0.84308	0.838767	0.838967	0.832185	0.809373	0.816379	0.840262	0.86374	0.830092	0.8416	0.849141	0.838535	0.821162	0.837075	0.861567	0.84598	0.838274	0.839952
WFOX	0.807707	0.828087	0.8401	0.8398	0.883911	0.796296	0.811838	0.852101	0.879155	0.766793	0.825777	0.829674	0.859262	0.85026	0.842899	0.83707	0.856661	0.863956	0.835569	0.841179	0.866067	0.838895	0.867338	0.848808	0.842687	0.864426	0.852384	0.829003	0.812696	0.870184	0.867806	0.856239	0.85094	0.844996	0.84394	0.81821	0.822526	0.849877	0.878131	0.843959	0.855229	0.860819	0.851892	0.832695	0.848647	0.872841	0.85748	0.850274	0.852865
PARS	0.862165	0.889377	0.903073	0.902124	0.955126	0.849772	0.865169	0.920078	0.951761	0.819797	0.886126	0.892055	0.927646	0.916889	0.903157	0.900424	0.924344	0.930305	0.896398	0.903133	0.930535	0.894051	0.933309	0.913497	0.901626	0.930701	0.910518	0.883471	0.862976	0.938018	0.935703	0.920432	0.914726	0.910617	0.904365	0.87247	0.881613	0.912292	0.946013	0.903962	0.920021	0.926369	0.915019	0.890609	0.908497	0.941029	0.924472	0.91258	0.918039
JACK	0.864782	0.893201	0.907681	0.905821	0.961981	0.852098	0.869842	0.92272	0.955063	0.826886	0.890334	0.89546	0.931244	0.920643	0.907136	0.903616	0.926664	0.934173	0.900542	0.906939	0.934966	0.900225	0.936703	0.916491	0.90501	0.934286	0.917514	0.887418	0.868299	0.943082	0.939834	0.923451	0.919253	0.913774	0.909158	0.876134	0.883457	0.91707	0.952576	0.908489	0.923317	0.931562	0.919973	0.89604	0.913055	0.944901	0.928197	0.918539	0.921958
BEDT	0.803766	0.8248	0.836659	0.834943	0.877061	0.788654	0.802103	0.843277	0.870497	0.75536	0.815036	0.823562	0.851416	0.842301	0.837893	0.83124	0.853279	0.856855	0.832361	0.835155	0.860432	0.830743	0.861078	0.842536	0.83812	0.856585	0.841315	0.823152	0.806617	0.864416	0.861664	0.848935	0.846187	0.8459	0.83729	0.814708	0.816354	0.844504	0.873292	0.836551	0.849741	0.856188	0.848621	0.829275	0.843533	0.868217	0.85342	0.849613	0.846316
BORT	0.812442	0.835754	0.849756	0.84802	0.894	0.804785	0.818395	0.862106	0.888711	0.771498	0.83366	0.83779	0.86874	0.862468	0.851287	0.845527	0.867648	0.870692	0.844652	0.849068	0.872962	0.845387	0.872598	0.854284	0.849898	0.870855	0.855881	0.834114	0.816404	0.876744	0.875495	0.862085	0.859397	0.85663	0.852753	0.824972	0.82977	0.856033	0.887899	0.849526	0.861566	0.870031	0.85865	0.838904	0.853821	0.880941	0.867056	0.857219	0.861797
MPIN	0.838424	0.86124	0.873303	0.868046	0.914107	0.815962	0.832004	0.871717	0.905231	0.786618	0.843697	0.855329	0.882771	0.87468	0.868912	0.864326	0.889692	0.893782	0.867073	0.8712	0.897997	0.868534	0.899117	0.881758	0.870378	0.894936	0.878931	0.854602	0.835239	0.902826	0.901432	0.885592	0.882552	0.871866	0.870815	0.841973	0.847977	0.879941	0.913271	0.875396	0.885656	0.892945	0.88519	0.862316	0.876035	0.905692	0.886155	0.882413	0.882702
CHIH	0.868528	0.895441	0.909031	0.906924	0.958191	0.841184	0.85873	0.909885	0.945615	0.815233	0.87669	0.888496	0.922284	0.911804	0.903812	0.897677	0.926786	0.931202	0.900812	0.906944	0.935229	0.901712	0.939026	0.920065	0.907547	0.933521	0.915947	0.890471	0.868176	0.943476	0.941003	0.923561	0.919564	0.913442	0.906337	0.874174	0.882155	0.919743	0.955006	0.913155	0.926811	0.932966	0.921927	0.896889	0.915979	0.947188	0.927547	0.921923	0.921469
CRES	0.846629	0.87053	0.882031	0.881955	0.928035	0.821438	0.836641	0.884754	0.917767	0.794968	0.853883	0.868007	0.895322	0.886501	0.87851	0.871448	0.900702	0.904819	0.877999	0.881264	0.907457	0.879255	0.910174	0.890574	0.881333	0.908124	0.888554	0.865644	0.84763	0.913882	0.912488	0.898065	0.892747	0.886938	0.882519	0.853375	0.858444	0.891803	0.924604	0.885776	0.899186	0.903482	0.893954	0.872391	0.887565	0.916946	0.900182	0.895088	0.896529
PTWD	0.839626	0.861242	0.876347	0.872808	0.918111	0.811169	0.826134	0.873369	0.90568	0.781672	0.84609	0.855633	0.882671	0.876329	0.870923	0.864701	0.892417	0.893044	0.869633	0.871521	0.901409	0.866531	0.900517	0.882932	0.872086	0.895023	0.878549	0.856221	0.836606	0.90498	0.901349	0.887547	0.882674	0.873825	0.87091	0.843603	0.84918	0.882863	0.916215	0.878126	0.890466	0.896583	0.887457	0.865371	0.881747	0.908176	0.889129	0.886362	0.886437
COTO	0.825549	0.848933	0.864871	0.858935	0.90306	0.804102	0.818048	0.861905	0.893128	0.772563	0.83605	0.844071	0.873154	0.861866	0.860663	0.854157	0.87469	0.881894	0.852694	0.860729	0.885861	0.856629	0.888488	0.868595	0.863783	0.879871	0.867699	0.847398	0.824415	0.89277	0.88884	0.872869	0.87015	0.861195	0.859568	0.832281	0.837616	0.870093	0.903785	0.865104	0.87862	0.883677	0.875873	0.851222	0.867943	0.892656	0.877072	0.871987	0.874354
BICH	0.852324	0.87937	0.892409	0.891418	0.941675	0.8259	0.842269	0.894836	0.927801	0.801328	0.862735	0.874916	0.905573	0.896826	0.889607	0.881749	0.909924	0.914196	0.887089	0.892876	0.919981	0.885358	0.922977	0.901984	0.889895	0.917812	0.899417	0.875081	0.852501	0.925762	0.923179	0.907504	0.902867	0.895742	0.889095	0.859971	0.866184	0.90395	0.937713	0.895781	0.910334	0.915128	0.905543	0.882008	0.898564	0.929434	0.911709	0.904192	0.908191
MPOO	0.855862	0.881856	0.894304	0.892465	0.939031	0.829615	0.845622	0.892848	0.926625	0.798561	0.86234	0.87314	0.904148	0.894584	0.888938	0.88207	0.911536	0.91594	0.889484	0.893297	0.921135	0.887365	0.922186	0.90251	0.894849	0.918069	0.900616	0.875806	0.85518	0.925921	0.924092	0.908351	0.904232	0.894758	0.891609	0.862697	0.868181	0.90242	0.937353	0.898022	0.910497	0.916558	0.908453	0.884363	0.902032	0.929102	0.91236	0.906735	0.907585
TPOO	0.858866	0.885394	0.898857	0.896454	0.941189	0.831977	0.849771	0.900078	0.933483	0.803185	0.866208	0.878523	0.909435	0.902509	0.893408	0.885569	0.915386	0.918881	0.894278	0.898379	0.923849	0.890328	0.928605	0.908958	0.89904	0.92415	0.906366	0.880395	0.857308	0.931765	0.930353	0.913917	0.909749	0.89696	0.895572	0.866132	0.872498	0.908667	0.943111	0.902409	0.915203	0.921559	0.912311	0.889653	0.906152	0.934985	0.914881	0.913076	0.91289
SPOO	0.836238	0.858603	0.874659	0.871135	0.9161	0.804669	0.820587	0.867458	0.899691	0.758845	0.837956	0.851359	0.880572	0.871284	0.866101	0.858999	0.889984	0.892743	0.868569	0.872515	0.902034	0.866722	0.900401	0.87893	0.871573	0.89475	0.878935	0.856485	0.834993	0.903521	0.901549	0.886275	0.881005	0.873104	0.870152	0.842067	0.848058	0.882565	0.916776	0.875339	0.889389	0.897822	0.887255	0.863311	0.879736	0.909885	0.892094	0.88881	0.886648
PUMI	0.849146	0.873157	0.886461	0.884739	0.934146	0.819761	0.83551	0.887338	0.921168	0.794701	0.85343	0.866179	0.896567	0.890073	0.880704	0.874351	0.903149	0.907428	0.881346	0.887162	0.914133	0.87946	0.913188	0.894518	0.884362	0.911179	0.891635	0.867224	0.84587	0.919434	0.91651	0.901985	0.896037	0.892016	0.88322	0.853798	0.859392	0.899739	0.93103	0.889448	0.903882	0.909955	0.897522	0.874938	0.893545	0.921344	0.905228	0.899095	0.900309
PULI	0.856228	0.87922	0.895258	0.890811	0.938844	0.82848	0.844205	0.892582	0.928232	0.801262	0.861806	0.873981	0.902881	0.895517	0.889509	0.884443	0.909411	0.913916	0.887289	0.894216	0.922297	0.886652	0.922036	0.900343	0.894283	0.918246	0.898078	0.876691	0.856837	0.925495	0.92428	0.905816	0.903087	0.896028	0.891498	0.863277	0.86877	0.903887	0.935576	0.897201	0.912533	0.9148	0.905908	0.881983	0.89968	0.926996	0.909283	0.904337	0.90537
POM	0.857013	0.880117	0.895057	0.894987	0.940999	0.827725	0.844666	0.893652	0.928826	0.802022	0.863413	0.875336	0.905815	0.895973	0.891023	0.884302	0.912007	0.915986	0.888299	0.893748	0.923197	0.887629	0.922894	0.903595	0.894212	0.92145	0.903579	0.877907	0.855739	0.927998	0.926193	0.909315	0.906069	0.897663	0.891023	0.861563	0.868307	0.904374	0.938367	0.896821	0.91147	0.916016	0.90534	0.882496	0.898371	0.928736	0.910406	0.904189	0.906497
VPIN	0.867791	0.893014	0.907787	0.908141	0.958351	0.836138	0.853941	0.907758	0.944302	0.813779	0.874639	0.890738	0.920528	0.911162	0.904197	0.896384	0.925817	0.932868	0.900386	0.907347	0.936432	0.899758	0.938321	0.918653	0.907879	0.934036	0.916455	0.890789	0.868717	0.943039	0.941339	0.922795	0.918474	0.913104	0.906024	0.871514	0.880461	0.919464	0.955143	0.911274	0.925564	0.93088	0.92078	0.898395	0.914391	0.945361	0.927415	0.921102	0.920792
PAPI	0.852173	0.879102	0.891523	0.889749	0.939423	0.828198	0.845133	0.895643	0.927261	0.803463	0.862581	0.87196	0.905586	0.896967	0.887368	0.883547	0.909242	0.913206	0.88533	0.891038	0.918417	0.88424	0.921254	0.901178	0.890787	0.916361	0.897839	0.873368	0.852222	0.924308	0.921913	0.904491	0.902452	0.894075	0.889814	0.858867	0.86557	0.900791	0.936526	0.896615	0.909744	0.91347	0.903717	0.879545	0.898025	0.928051	0.909263	0.90089	0.906089
BRUS	0.833896	0.854047	0.869018	0.866905	0.913109	0.807241	0.822269	0.87139	0.900714	0.785059	0.840443	0.851932	0.881096	0.873168	0.866388	0.858819	0.886878	0.891044	0.862729	0.865081	0.894656	0.864408	0.896075	0.877978	0.866682	0.890592	0.874382	0.852292	0.831932	0.899306	0.894862	0.881591	0.880251	0.871475	0.866669	0.837828	0.843523	0.877422	0.909033	0.870475	0.8833	0.891552	0.881924	0.859044	0.874038	0.900512	0.88564	0.878211	0.881842
PUG	0.801722	0.819954	0.830125	0.831739	0.869003	0.774944	0.790113	0.828441	0.856707	0.749909	0.806128	0.814329	0.837262	0.831826	0.826392	0.824332	0.842035	0.848272	0.826343	0.828229	0.854406	0.825679	0.852103	0.834508	0.829409	0.850125	0.834714	0.81388	0.796865	0.856363	0.855739	0.840797	0.841672	0.830839	0.826924	0.803403	0.809062	0.838386	0.866419	0.832966	0.843269	0.849439	0.83936	0.822045	0.834277	0.858621	0.843031	0.837585	0.839203
SKIP	0.844755	0.866797	0.879687	0.879965	0.923454	0.816771	0.832932	0.880564	0.911742	0.78979	0.850842	0.861306	0.889805	0.882666	0.87667	0.87259	0.894718	0.90121	0.875665	0.879833	0.90569	0.874187	0.908992	0.888927	0.879494	0.904984	0.88709	0.863943	0.843568	0.913003	0.910617	0.893409	0.891998	0.883518	0.877162	0.848864	0.855386	0.89044	0.926408	0.885803	0.900077	0.902624	0.893234	0.868948	0.886591	0.913157	0.897177	0.890894	0.892916
MSNZ	0.801448	0.821037	0.832092	0.829719	0.867625	0.780489	0.794214	0.835039	0.859852	0.749984	0.810124	0.816846	0.840894	0.834132	0.82957	0.824156	0.847219	0.852857	0.828058	0.830449	0.8576	0.829337	0.853058	0.837617	0.833536	0.852828	0.838746	0.819584	0.802809	0.858962	0.857736	0.844501	0.842124	0.835948	0.832681	0.810423	0.812088	0.84177	0.86676	0.834141	0.845404	0.852713	0.842114	0.822797	0.835103	0.860093	0.844767	0.83992	0.842715
SSNZ	0.842939	0.866527	0.880142	0.879743	0.925265	0.819222	0.834614	0.881037	0.915924	0.79496	0.852513	0.864073	0.89168	0.883916	0.87681	0.871595	0.895028	0.899714	0.875306	0.880566	0.912753	0.873446	0.906289	0.888713	0.878606	0.902838	0.882886	0.862996	0.842261	0.910445	0.908339	0.893136	0.888949	0.881934	0.876663	0.850604	0.857466	0.889774	0.921731	0.881413	0.894242	0.901646	0.891213	0.869056	0.884639	0.913127	0.893876	0.890133	0.892026
NELK	0.85189	0.876306	0.891513	0.890823	0.937297	0.825222	0.839911	0.890434	0.924803	0.799363	0.860847	0.871157	0.900329	0.891819	0.886406	0.880754	0.906984	0.912537	0.886012	0.890019	0.91676	0.883844	0.920765	0.899567	0.890219	0.914538	0.898003	0.873408	0.852824	0.923276	0.921781	0.904505	0.90005	0.895338	0.890618	0.861141	0.867866	0.905913	0.935287	0.894051	0.907432	0.912649	0.902463	0.879938	0.896112	0.92439	0.907067	0.900238	0.902934
KEES	0.834068	0.856298	0.869846	0.870864	0.913835	0.806607	0.822258	0.869926	0.900911	0.778222	0.839418	0.851805	0.878271	0.871358	0.864366	0.857973	0.884922	0.889846	0.863715	0.869297	0.895642	0.864057	0.896871	0.878149	0.868791	0.892567	0.87682	0.854028	0.833537	0.900747	0.897872	0.881801	0.87805	0.872464	0.867739	0.838386	0.845555	0.877978	0.912195	0.874075	0.886915	0.891496	0.879357	0.859088	0.874369	0.900814	0.885545	0.879102	0.88149
ICES	0.835884	0.856929	0.868918	0.868911	0.910833	0.807592	0.822869	0.86855	0.901974	0.780146	0.839634	0.851808	0.87955	0.872301	0.864691	0.85984	0.885065	0.888933	0.864037	0.869357	0.895572	0.862065	0.900594	0.879743	0.870608	0.892659	0.878	0.855254	0.836723	0.900987	0.899303	0.881471	0.879321	0.876016	0.870842	0.840509	0.846335	0.882987	0.912824	0.872331	0.885793	0.894358	0.879078	0.856356	0.874096	0.901664	0.886874	0.87949	0.880365
SVAL	0.817514	0.839269	0.851451	0.850198	0.891445	0.794372	0.808669	0.851549	0.879987	0.762717	0.8215	0.83241	0.860391	0.853188	0.84666	0.840935	0.86521	0.873149	0.848335	0.849336	0.874735	0.845978	0.877489	0.858205	0.848315	0.871056	0.85649	0.837609	0.8192	0.882367	0.878038	0.862726	0.859853	0.855147	0.851224	0.824418	0.829912	0.861325	0.891759	0.853931	0.867648	0.872204	0.859988	0.839056	0.853882	0.879475	0.865785	0.859169	0.860303
TIBT	0.836994	0.861832	0.874498	0.871963	0.917045	0.815134	0.830567	0.876888	0.90713	0.783359	0.846608	0.856164	0.885242	0.875344	0.8711	0.864253	0.890332	0.894743	0.86812	0.872671	0.899914	0.868095	0.902083	0.883403	0.87272	0.895302	0.877979	0.856434	0.8373	0.903762	0.903131	0.888035	0.884666	0.873918	0.871548	0.84261	0.851534	0.885336	0.915584	0.876023	0.889127	0.895411	0.88802	0.863785	0.87993	0.907421	0.888209	0.883039	0.884924
SHIH	0.818753	0.844071	0.853567	0.854569	0.895372	0.79645	0.810131	0.854171	0.883052	0.768468	0.823073	0.835836	0.865612	0.856836	0.851291	0.844406	0.870795	0.873101	0.846929	0.852518	0.880222	0.849186	0.880866	0.860827	0.851975	0.874274	0.859758	0.836832	0.817855	0.884092	0.88202	0.866223	0.864825	0.854666	0.851017	0.824852	0.830238	0.865389	0.894263	0.858051	0.871275	0.874225	0.867757	0.846073	0.859825	0.884063	0.869827	0.863477	0.865174
LHSA	0.848894	0.874759	0.887899	0.88538	0.93162	0.821054	0.837277	0.883392	0.918585	0.794411	0.853259	0.866631	0.896027	0.888388	0.880733	0.874947	0.903563	0.907583	0.87967	0.885903	0.913478	0.880752	0.916257	0.895871	0.886394	0.911035	0.892764	0.868859	0.847306	0.919328	0.917693	0.900028	0.895722	0.882058	0.882732	0.851265	0.859256	0.898299	0.93071	0.891097	0.903069	0.906705	0.900018	0.876351	0.891675	0.920693	0.902343	0.895617	0.89853
TIBS	0.832034	0.853423	0.866671	0.86535	0.910125	0.802531	0.817376	0.863385	0.894076	0.778013	0.835803	0.84713	0.874599	0.867067	0.860793	0.85486	0.88301	0.887336	0.858217	0.863682	0.890023	0.858805	0.892232	0.874615	0.864279	0.887632	0.872577	0.848959	0.828354	0.8975	0.89492	0.87679	0.874565	0.866248	0.862631	0.832437	0.839743	0.879003	0.907399	0.869252	0.882198	0.885668	0.878838	0.855101	0.870264	0.897143	0.880679	0.875152	0.875512
CHIN	0.810766	0.831532	0.841352	0.842019	0.880837	0.783014	0.797162	0.840381	0.869263	0.756414	0.811977	0.825665	0.850977	0.843854	0.836569	0.833026	0.857874	0.860094	0.838631	0.840031	0.86745	0.83804	0.868723	0.848664	0.839421	0.862417	0.847625	0.827109	0.811032	0.871744	0.868467	0.855707	0.850473	0.841181	0.838682	0.813866	0.818119	0.850578	0.879702	0.846553	0.856754	0.861815	0.852294	0.832832	0.846493	0.871573	0.856436	0.850229	0.853331
FINS	0.825175	0.847679	0.857257	0.857145	0.898385	0.796213	0.811548	0.857592	0.88701	0.76796	0.827914	0.837685	0.865618	0.858328	0.852564	0.847497	0.87295	0.876325	0.850635	0.856418	0.881084	0.852461	0.886163	0.864736	0.856315	0.879797	0.865167	0.845264	0.825841	0.887982	0.885724	0.870177	0.868063	0.863139	0.856577	0.830149	0.835398	0.872328	0.898438	0.862031	0.872778	0.875702	0.868888	0.845806	0.863367	0.887518	0.873587	0.865649	0.868848
SAMO	0.827828	0.850189	0.861855	0.863031	0.901855	0.799965	0.815416	0.86019	0.893798	0.773862	0.831675	0.841805	0.869953	0.863123	0.856214	0.849864	0.876104	0.879592	0.854857	0.861439	0.885102	0.855661	0.890071	0.871866	0.861914	0.883175	0.869564	0.846767	0.826574	0.89404	0.890632	0.875423	0.870089	0.862896	0.85883	0.832018	0.839258	0.874433	0.902779	0.864077	0.876303	0.88001	0.87195	0.850045	0.865313	0.893308	0.87706	0.869592	0.87155
EURA	0.825487	0.849579	0.862778	0.861097	0.904778	0.798221	0.814127	0.86013	0.894567	0.774018	0.831911	0.843718	0.869584	0.862605	0.856923	0.849572	0.879144	0.881306	0.855781	0.861688	0.886837	0.855794	0.889336	0.871163	0.859373	0.882952	0.866857	0.844261	0.825167	0.893398	0.891499	0.874516	0.869454	0.860343	0.857478	0.830829	0.834676	0.875006	0.90292	0.864857	0.876961	0.881101	0.873492	0.849557	0.865558	0.892798	0.876912	0.869409	0.872394
AMAL	0.816606	0.839942	0.850773	0.851525	0.893384	0.790728	0.805894	0.850441	0.882458	0.76465	0.823187	0.832104	0.859036	0.851717	0.847455	0.841495	0.867272	0.870204	0.843994	0.849391	0.872802	0.843216	0.876416	0.857976	0.849056	0.871674	0.855714	0.83473	0.815917	0.883415	0.878158	0.864237	0.859142	0.853253	0.845405	0.821227	0.826557	0.865011	0.890575	0.85407	0.866327	0.869295	0.860326	0.840054	0.856391	0.882327	0.871051	0.858614	0.861576
GREE	0.788515	0.809226	0.817978	0.819142	0.855975	0.762535	0.776641	0.816228	0.845973	0.73484	0.791897	0.800426	0.823776	0.817059	0.813571	0.808326	0.832524	0.835557	0.812878	0.818517	0.838842	0.814468	0.841932	0.823432	0.817307	0.83642	0.82365	0.804543	0.787549	0.847682	0.844037	0.829463	0.825324	0.819182	0.811129	0.791256	0.796713	0.832702	0.853962	0.820793	0.831704	0.833486	0.827204	0.80721	0.821653	0.846128	0.83407	0.824555	0.828293
HUSK	0.81129	0.832664	0.8441	0.844707	0.884194	0.78382	0.798042	0.842661	0.874593	0.75833	0.8162	0.826451	0.852203	0.843406	0.840319	0.832758	0.86051	0.864403	0.837676	0.844236	0.865457	0.838739	0.871484	0.851929	0.844386	0.865097	0.85051	0.830759	0.813285	0.876828	0.872069	0.856633	0.850631	0.843962	0.839799	0.81675	0.822324	0.859149	0.884033	0.847481	0.858161	0.861256	0.853722	0.831554	0.847373	0.8746	0.861116	0.851474	0.854219
CHOW	0.797472	0.819148	0.82961	0.828695	0.869717	0.772158	0.785647	0.827607	0.857563	0.746437	0.799736	0.812365	0.835639	0.828495	0.824067	0.8185	0.845707	0.846388	0.824102	0.82861	0.851806	0.823871	0.854628	0.836174	0.826604	0.848561	0.833976	0.81439	0.796549	0.859991	0.856389	0.839711	0.836159	0.828678	0.822593	0.799594	0.804452	0.843953	0.866002	0.832387	0.842811	0.845846	0.839372	0.81788	0.83264	0.857656	0.844656	0.834544	0.839352
SHAR	0.819852	0.843119	0.857442	0.855415	0.904286	0.796065	0.812279	0.860172	0.89115	0.785789	0.836497	0.841242	0.868818	0.861126	0.854472	0.851109	0.873988	0.878737	0.849574	0.855996	0.880387	0.848053	0.883407	0.863623	0.855144	0.877812	0.861133	0.838944	0.819319	0.889528	0.8866	0.869716	0.863211	0.85723	0.850863	0.823884	0.830515	0.871077	0.897823	0.858722	0.871541	0.874735	0.866007	0.844938	0.861381	0.887783	0.872769	0.862741	0.867318
AKIT	0.799012	0.822222	0.831798	0.832131	0.874435	0.774793	0.789942	0.832181	0.861523	0.750406	0.806134	0.815609	0.839425	0.832609	0.827438	0.823138	0.849705	0.851729	0.825608	0.831978	0.854038	0.827224	0.857887	0.840558	0.82953	0.851877	0.839175	0.817461	0.799363	0.861958	0.859808	0.843817	0.840132	0.834054	0.827481	0.80316	0.807348	0.847272	0.871431	0.834712	0.846173	0.849056	0.841389	0.821896	0.83609	0.861145	0.848456	0.837976	0.843829
SHIB	0.810443	0.833687	0.844692	0.842871	0.886864	0.785739	0.801395	0.844731	0.876319	0.76116	0.816336	0.82829	0.853115	0.843784	0.839551	0.834261	0.862572	0.864786	0.838575	0.842179	0.86765	0.838669	0.872032	0.851182	0.841579	0.865213	0.850583	0.82942	0.809374	0.876193	0.87288	0.856222	0.853815	0.846744	0.84097	0.813967	0.820366	0.8589	0.884904	0.847691	0.858808	0.862101	0.856739	0.834357	0.848925	0.876208	0.860703	0.85154	0.855206
TIBM	0.845751	0.871069	0.884579	0.883658	0.932525	0.81587	0.833237	0.883855	0.917107	0.793321	0.852073	0.865719	0.893195	0.883758	0.877583	0.872515	0.90346	0.907157	0.878519	0.884737	0.909214	0.876401	0.912839	0.895603	0.882672	0.908368	0.890742	0.867767	0.846235	0.919531	0.916646	0.897861	0.891882	0.88401	0.878034	0.849115	0.857261	0.902814	0.930354	0.888201	0.900704	0.903295	0.895097	0.870936	0.887492	0.917143	0.901217	0.893195	0.896903
BSJI	0.765717	0.782847	0.791611	0.793342	0.826976	0.742155	0.754279	0.790906	0.819444	0.715165	0.767239	0.776301	0.798001	0.792602	0.788106	0.781905	0.816527	0.811262	0.789828	0.793525	0.813567	0.790908	0.8138	0.796495	0.791179	0.810116	0.796329	0.780281	0.7658	0.81713	0.815789	0.801916	0.800699	0.790915	0.786424	0.764931	0.77239	0.809009	0.829038	0.797239	0.807703	0.809204	0.804184	0.783611	0.796709	0.818384	0.805721	0.800924	0.802534
[truncated: 89 more columns]

## Sheet: haplotype sharing matrix
	GSMD	BMD	STBD	LEON	CANE	BULT	MBLT	STAF	AMST	BOX	BULD	DDBX	BOST	FBUL	MAST	BULM	RHOD	DANE	ROTT	BRTR	GSNZ	DOBP	BORD	KELP	BERD	CARD	PEMB	SSHP	COLL	AUSS	AUCD	OES	ITGY	GREY	WHIP	DEER	IWOF	BORZ	BMAL	BELS	TURV	BOUV	BRIA	FCR	GOLD	LAB	NEWF	IWSP	CCRT
GSMD	1	0.114462	0.0794144	0.0229894	0.00586602	0.00184231	0.000367208	0.00366644	0.0100345	0.00716453	0.00480889	0.00983463	0.00549518	0.00549739	0.0141533	0.00564888	0.00928195	0.012723	0.0236392	0.0164636	0.00500982	0.00987918	0.00217872	0.00175448	0.0013546	0.00282865	0.00237297	0.0022617	0.00733987	0.00134261	0.00406632	0.00425935	0.00425172	0.00266397	0.00387409	0.00386912	0.00760532	0.00328228	0.00876797	0.00905609	0.00600615	0.00596458	0.00889759	0.0047207	0.00254583	0.00405229	0.0060278	0.00420684	0.00720971
BMD	0.114462	1	0.0594274	0.0277619	0.0145558	0.00389798	0.00300435	0.00765324	0.00930563	0.00378966	0.00534343	0.00772635	0.00856461	0.00747568	0.0132559	0.00861988	0.0126895	0.0243932	0.0113462	0.0195391	0.0076291	0.00451671	0.00363936	0.00198225	0.00336723	0.00677328	0.00583973	0.00186873	0.00220236	0.00493459	0.00602045	0.00534075	0.00790846	0.00689523	0.00278161	0.00307397	0.00788181	0.00177965	0.00596634	0.00363919	0.00648052	0.00332448	0.00699	0.00744097	0.00646619	0.0103885	0.0191546	0.0075511	0.0060344
STBD	0.0794144	0.0594274	1	0.0857315	0.0361389	0.00439293	0.00483767	0.00577567	0.00656417	0.00425257	0.00788031	0.0318411	0.0108916	0.0145143	0.0810378	0.0219333	0.0100747	0.0495839	0.0229617	0.0129193	0.0120261	0.00512514	0.00364568	0.00328261	0.00361334	0.00245958	0.00417263	0.003913	0.00364296	0.00618361	0.0052015	0.00632087	0.00268017	0.00536228	0.00589294	0.00283383	0.0139873	0.00413323	0.0118784	0.00595869	0.00675441	0.00567282	0.0115476	0.00804094	0.00948891	0.0130315	0.0291588	0.00317517	0.00513456
LEON	0.0229894	0.0277619	0.0857315	1	0.0156038	0.00267953	0.00318588	0.00678056	0.00978631	0.00380972	0.00581525	0.00778862	0.00702917	0.00601245	0.0239762	0.0112141	0.0126569	0.0490466	0.0465517	0.031378	0.0129664	0.00972573	0.00475024	0.00216032	0.00197871	0.00577781	0.00257741	0.00444259	0.00247999	0.00979541	0.00529981	0.0062292	0.00617784	0.00583118	0.00450258	0.00324286	0.0110621	0.00359063	0.0219115	0.00640649	0.0076617	0.0129767	0.00797885	0.0048193	0.00456598	0.00720445	0.0207383	0.00412731	0.00938433
CANE	0.00586602	0.0145558	0.0361389	0.0156038	1	0.0146463	0.0133937	0.0316651	0.0566205	0.144048	0.0465774	0.0366506	0.0341357	0.0270182	0.068778	0.0853592	0.0180746	0.033246	0.0149252	0.00856202	0.0169675	0.0118535	0.0104739	0.00602331	0.00472165	0.0119647	0.00978362	0.00633589	0.0031718	0.0151502	0.0123418	0.0117139	0.00838089	0.00807057	0.007684	0.00345086	0.0088353	0.0034723	0.0303897	0.00687721	0.0103845	0.0116831	0.0128791	0.00918761	0.0136659	0.02166	0.0205779	0.00856656	0.0108743
BULT	0.00184231	0.00389798	0.00439293	0.00267953	0.0146463	1	0.899244	0.102634	0.0971545	0.0101897	0.029896	0.0111636	0.0309409	0.0211152	0.0128027	0.0126306	0.00683184	0.00958636	0.00592885	0.00267067	0.00479478	0.00609083	0.00358168	0.00432111	0.00334138	0.00381011	0.00507568	0.00402606	0.00641595	0.00349803	0.00644266	0.00513193	0.00660893	0.00874883	0.0135281	0.00167141	0.00382049	0.000530148	0.00652214	0.00396585	0.00251324	0.00401942	0.00136231	0.00285302	0.0121303	0.00583399	0.00503225	0.00412633	0.00857676
MBLT	0.000367208	0.00300435	0.00483767	0.00318588	0.0133937	0.899244	1	0.13249	0.0968215	0.00863358	0.0255844	0.0142583	0.0398275	0.0243899	0.011543	0.0168286	0.00579198	0.0100032	0.00445443	0.00530976	0.00827317	0.00330494	0.00453881	0.0075107	0.00324833	0.00512223	0.00684311	0.00303455	0.00333651	0.00556334	0.0117129	0.00750762	0.00443152	0.00868642	0.0116777	0.00281701	0.0049138	0.00190722	0.00738716	0.00436275	0.00334826	0.00449941	0.00272893	0.00373539	0.00731203	0.00696877	0.00727626	0.004387	0.00641122
STAF	0.00366644	0.00765324	0.00577567	0.00678056	0.0316651	0.102634	0.13249	1	0.135569	0.0251866	0.0619956	0.0250984	0.0779946	0.0731365	0.0186303	0.0186241	0.0116766	0.0108386	0.0057298	0.00578422	0.00916171	0.00304479	0.00625438	0.00906574	0.00450592	0.00815261	0.00781786	0.00720941	0.00515726	0.00838549	0.011033	0.0105532	0.00748906	0.00981031	0.0183874	0.00366208	0.00319332	0.00319715	0.00547664	0.00389091	0.00434035	0.00920088	0.00436743	0.00563626	0.0118821	0.0116491	0.0124217	0.00920719	0.00782135
AMST	0.0100345	0.00930563	0.00656417	0.00978631	0.0566205	0.0971545	0.0968215	0.135569	1	0.0417543	0.085701	0.0307471	0.131452	0.0890899	0.0267393	0.0435727	0.018233	0.0215091	0.00907757	0.00940447	0.0156448	0.00773475	0.0166291	0.00843887	0.0112951	0.0216529	0.0189224	0.0158698	0.0118174	0.0194944	0.0265405	0.0178604	0.0120029	0.0240317	0.0204754	0.00516628	0.00469654	0.00322065	0.0284332	0.00521174	0.0120524	0.0196892	0.00652523	0.00800069	0.0162065	0.0208327	0.0202618	0.0126274	0.0203389
BOX	0.00716453	0.00378966	0.00425257	0.00380972	0.144048	0.0101897	0.00863358	0.0251866	0.0417543	1	0.0727156	0.0820156	0.0332586	0.0410183	0.0222745	0.0200354	0.0103265	0.00917815	0.00522818	0.0113303	0.00840111	0.00284691	0.00662015	0.00396416	0.00498455	0.00477989	0.00579185	0.0037205	0.00166254	0.00504206	0.00625344	0.00993028	0.00567248	0.00840495	0.00638615	0.00424235	0.00359171	0.000474064	0.00786738	0.00216556	0.00356288	0.00540982	0.00506384	0.00606403	0.00276708	0.00934043	0.0100635	0.00314063	0.017272
BULD	0.00480889	0.00534343	0.00788031	0.00581525	0.0465774	0.029896	0.0255844	0.0619956	0.085701	0.0727156	1	0.0451974	0.0737771	0.0928673	0.043496	0.112871	0.0222589	0.012716	0.00342548	0.00342312	0.00775738	0.00424738	0.00471603	0.00689655	0.00921855	0.0118571	0.0110775	0.00463397	0.00416736	0.00710736	0.00938884	0.00957226	0.00780014	0.0105193	0.0101183	0.00476929	0.00412624	0.00335078	0.00859998	0.00340099	0.00443608	0.0092051	0.00482567	0.00691401	0.0090894	0.0153832	0.017582	0.00715113	0.0137064
DDBX	0.00983463	0.00772635	0.0318411	0.00778862	0.0366506	0.0111636	0.0142583	0.0250984	0.0307471	0.0820156	0.0451974	1	0.0250357	0.0341069	0.0507346	0.0344761	0.00915458	0.0143524	0.00449747	0.011511	0.0174568	0.00273096	0.00501352	0.0034411	0.00998624	0.0046183	0.00579057	0.00299224	0.0040722	0.00990574	0.00538355	0.00832876	0.00478951	0.00630009	0.00547417	0.00161197	0.00384239	0.00240825	0.00783214	0.00284951	0.00445929	0.0097662	0.00757311	0.00617127	0.00560949	0.010683	0.00913418	0.00426902	0.00473878
BOST	0.00549518	0.00856461	0.0108916	0.00702917	0.0341357	0.0309409	0.0398275	0.0779946	0.131452	0.0332586	0.0737771	0.0250357	1	0.0982304	0.0224731	0.0383198	0.0122812	0.0173053	0.00741533	0.00733115	0.0112375	0.00821403	0.00968673	0.0121424	0.00972674	0.0134683	0.0130859	0.00722731	0.0033573	0.00927218	0.00963631	0.0101877	0.0118167	0.0130096	0.0166653	0.00697634	0.00401305	0.0028531	0.0107434	0.00573454	0.00724506	0.013343	0.00493788	0.00728168	0.0132256	0.0128957	0.018414	0.00912355	0.0108587
FBUL	0.00549739	0.00747568	0.0145143	0.00601245	0.0270182	0.0211152	0.0243899	0.0731365	0.0890899	0.0410183	0.0928673	0.0341069	0.0982304	1	0.0196004	0.0285922	0.00970668	0.0154785	0.00566138	0.00706878	0.0133791	0.00497717	0.00913669	0.00344494	0.00933437	0.0110654	0.00704694	0.00577962	0.00328082	0.013823	0.0111416	0.0143348	0.00705328	0.0130689	0.0117888	0.00534859	0.00406363	0.00232931	0.0132092	0.00573195	0.0080679	0.00757687	0.00778024	0.00996782	0.00617193	0.0203441	0.0149048	0.0121214	0.0111351
MAST	0.0141533	0.0132559	0.0810378	0.0239762	0.068778	0.0128027	0.011543	0.0186303	0.0267393	0.0222745	0.043496	0.0507346	0.0224731	0.0196004	1	0.347896	0.0134309	0.0362373	0.0140639	0.0118755	0.0107501	0.00479515	0.00266182	0.00565249	0.00573229	0.00692519	0.00592454	0.00438083	0.00549694	0.00988456	0.00771824	0.0113845	0.0052408	0.00933618	0.00519515	0.0102711	0.0114328	0.00247258	0.00845835	0.0063178	0.00740572	0.0124234	0.00446674	0.0111426	0.0139267	0.014727	0.0324579	0.00723668	0.0158136
BULM	0.00564888	0.00861988	0.0219333	0.0112141	0.0853592	0.0126306	0.0168286	0.0186241	0.0435727	0.0200354	0.112871	0.0344761	0.0383198	0.0285922	0.347896	1	0.0166682	0.0259109	0.0123462	0.00615629	0.00796564	0.00418301	0.00583109	0.00559286	0.00409817	0.0101846	0.00557733	0.00544566	0.00706611	0.0102207	0.00944138	0.0122156	0.00587678	0.00749728	0.00852234	0.00630072	0.00990052	0.000577707	0.0102527	0.00253252	0.00258965	0.0109163	0.00715847	0.0159125	0.0183029	0.0142672	0.0244782	0.00623247	0.0152758
RHOD	0.00928195	0.0126895	0.0100747	0.0126569	0.0180746	0.00683184	0.00579198	0.0116766	0.018233	0.0103265	0.0222589	0.00915458	0.0122812	0.00970668	0.0134309	0.0166682	1	0.0691678	0.0164178	0.0159258	0.014079	0.00955219	0.00869237	0.0107942	0.00601845	0.00765403	0.0085304	0.00592489	0.0115218	0.0100848	0.0131663	0.0116653	0.0140858	0.040013	0.013639	0.0117532	0.0174638	0.00421135	0.0132741	0.00413116	0.00883588	0.0100262	0.00557677	0.00702855	0.00961376	0.0181475	0.0159162	0.0103411	0.010973
DANE	0.012723	0.0243932	0.0495839	0.0490466	0.033246	0.00958636	0.0100032	0.0108386	0.0215091	0.00917815	0.012716	0.0143524	0.0173053	0.0154785	0.0362373	0.0259109	0.0691678	1	0.0542174	0.0352124	0.0265574	0.0150653	0.00724235	0.00572834	0.00622262	0.00790451	0.00475846	0.0058912	0.00431928	0.00826666	0.00884087	0.0111436	0.00873541	0.0166645	0.00964318	0.00667345	0.0805918	0.00894682	0.0225891	0.0100507	0.0112991	0.0272084	0.0139933	0.00797345	0.0128126	0.0178472	0.0168177	0.0049143	0.0125548
ROTT	0.0236392	0.0113462	0.0229617	0.0465517	0.0149252	0.00592885	0.00445443	0.0057298	0.00907757	0.00522818	0.00342548	0.00449747	0.00741533	0.00566138	0.0140639	0.0123462	0.0164178	0.0542174	1	0.329083	0.018398	0.0131397	0.0039384	0.00690761	0.00298222	0.00706257	0.00384523	0.00301972	0.00367753	0.00288531	0.00447869	0.00578376	0.00460466	0.00981183	0.00400136	0.00316528	0.0137342	0.00291736	0.010837	0.00611674	0.0076304	0.0169225	0.00891939	0.00288455	0.00430029	0.00511946	0.0136537	0.00596395	0.00689548
BRTR	0.0164636	0.0195391	0.0129193	0.031378	0.00856202	0.00267067	0.00530976	0.00578422	0.00940447	0.0113303	0.00342312	0.011511	0.00733115	0.00706878	0.0118755	0.00615629	0.0159258	0.0352124	0.329083	1	0.230598	0.0168781	0.00482645	0.0114333	0.00330949	0.00828561	0.00397753	0.0111625	0.00736964	0.00886538	0.00543148	0.00792806	0.00453819	0.00645511	0.00516901	0.00407878	0.0120699	0.00272434	0.0123049	0.00608235	0.00462082	0.00916817	0.00697712	0.00331119	0.019031	0.0120171	0.046859	0.00400205	0.00772556
GSNZ	0.00500982	0.0076291	0.0120261	0.0129664	0.0169675	0.00479478	0.00827317	0.00916171	0.0156448	0.00840111	0.00775738	0.0174568	0.0112375	0.0133791	0.0107501	0.00796564	0.014079	0.0265574	0.018398	0.230598	1	0.0516177	0.00787748	0.003991	0.00794792	0.00898568	0.0131714	0.00389291	0.0018073	0.0083854	0.00766545	0.00812047	0.0111437	0.0063752	0.00672625	0.0039452	0.00695452	0.0025151	0.0199037	0.00750317	0.00781182	0.0147364	0.0115316	0.00679516	0.0088933	0.0194681	0.00994352	0.00875046	0.0104112
DOBP	0.00987918	0.00451671	0.00512514	0.00972573	0.0118535	0.00609083	0.00330494	0.00304479	0.00773475	0.00284691	0.00424738	0.00273096	0.00821403	0.00497717	0.00479515	0.00418301	0.00955219	0.0150653	0.0131397	0.0168781	0.0516177	1	0.00429437	0.00207562	0.00400935	0.00535016	0.0039357	0.00247727	0.00280707	0.00616898	0.00679081	0.00754054	0.00621977	0.00309331	0.00361744	0.00420762	0.00278585	0.00321159	0.0121268	0.00356866	0.0040396	0.00600774	0.00901808	0.00451599	0.00753566	0.00610331	0.00716731	0.00930738	0.00640016
BORD	0.00217872	0.00363936	0.00364568	0.00475024	0.0104739	0.00358168	0.00453881	0.00625438	0.0166291	0.00662015	0.00471603	0.00501352	0.00968673	0.00913669	0.00266182	0.00583109	0.00869237	0.00724235	0.0039384	0.00482645	0.00787748	0.00429437	1	0.221375	0.187635	0.0897467	0.056903	0.0659973	0.0769217	0.0786666	0.068043	0.0615608	0.00488598	0.0119625	0.0070303	0.00431648	0.003691	0.00183426	0.0137459	0.00484897	0.00838229	0.00540791	0.00770923	0.00474968	0.00751338	0.00967412	0.00735281	0.00692256	0.0103154
KELP	0.00175448	0.00198225	0.00328261	0.00216032	0.00602331	0.00432111	0.0075107	0.00906574	0.00843887	0.00396416	0.00689655	0.0034411	0.0121424	0.00344494	0.00565249	0.00559286	0.0107942	0.00572834	0.00690761	0.0114333	0.003991	0.00207562	0.221375	1	0.0928738	0.0767841	0.0490379	0.0440504	0.0353828	0.0533712	0.0753209	0.051788	0.00495021	0.0108778	0.00527459	0.0053792	0.00660831	0.000652896	0.0114668	0.00458945	0.0118808	0.00745373	0.00606003	0.00906438	0.00916519	0.00576724	0.00773122	0.00801834	0.00994043
BERD	0.0013546	0.00336723	0.00361334	0.00197871	0.00472165	0.00334138	0.00324833	0.00450592	0.0112951	0.00498455	0.00921855	0.00998624	0.00972674	0.00933437	0.00573229	0.00409817	0.00601845	0.00622262	0.00298222	0.00330949	0.00794792	0.00400935	0.187635	0.0928738	1	0.0522731	0.0463388	0.0519013	0.0990638	0.0452889	0.0378392	0.043472	0.00576627	0.0126853	0.00479979	0.00328472	0.0025981	0.000810219	0.0191145	0.00389226	0.00291982	0.00203782	0.00550213	0.00837809	0.0120772	0.0090566	0.00927217	0.0063572	0.00789787
CARD	0.00282865	0.00677328	0.00245958	0.00577781	0.0119647	0.00381011	0.00512223	0.00815261	0.0216529	0.00477989	0.0118571	0.0046183	0.0134683	0.0110654	0.00692519	0.0101846	0.00765403	0.00790451	0.00706257	0.00828561	0.00898568	0.00535016	0.0897467	0.0767841	0.0522731	1	0.209198	0.0669017	0.0827437	0.0544073	0.0219827	0.0268421	0.00881001	0.0125004	0.0111459	0.00512144	0.00536458	0.00304038	0.0166848	0.00706478	0.00715916	0.00860204	0.00526421	0.00690132	0.00780681	0.0145325	0.01087	0.00672193	0.00974663
PEMB	0.00237297	0.00583973	0.00417263	0.00257741	0.00978362	0.00507568	0.00684311	0.00781786	0.0189224	0.00579185	0.0110775	0.00579057	0.0130859	0.00704694	0.00592454	0.00557733	0.0085304	0.00475846	0.00384523	0.00397753	0.0131714	0.0039357	0.056903	0.0490379	0.0463388	0.209198	1	0.0611696	0.0788643	0.0381557	0.0186077	0.0309743	0.00610274	0.0153975	0.00712269	0.0035737	0.00285651	0.00175864	0.00718911	0.00801918	0.00927412	0.00504756	0.00332385	0.00804877	0.00913754	0.0146395	0.0158417	0.00746112	0.0107827
SSHP	0.0022617	0.00186873	0.003913	0.00444259	0.00633589	0.00402606	0.00303455	0.00720941	0.0158698	0.0037205	0.00463397	0.00299224	0.00722731	0.00577962	0.00438083	0.00544566	0.00592489	0.0058912	0.00301972	0.0111625	0.00389291	0.00247727	0.0659973	0.0440504	0.0519013	0.0669017	0.0611696	1	0.390656	0.0781175	0.0258893	0.0301645	0.00354791	0.00608985	0.00582037	0.00283459	0.00422728	0.00245287	0.0109231	0.0100168	0.00500818	0.00409047	0.0045092	0.00321526	0.00287568	0.00855374	0.00758798	0.00694646	0.00608855
COLL	0.00733987	0.00220236	0.00364296	0.00247999	0.0031718	0.00641595	0.00333651	0.00515726	0.0118174	0.00166254	0.00416736	0.0040722	0.0033573	0.00328082	0.00549694	0.00706611	0.0115218	0.00431928	0.00367753	0.00736964	0.0018073	0.00280707	0.0769217	0.0353828	0.0990638	0.0827437	0.0788643	0.390656	1	0.12968	0.0295733	0.0309305	0.00654667	0.00361269	0.00460602	0.00278265	0.00249269	0.00116516	0.0151632	0.00568815	0.0161933	0.00247793	0.00256029	0.00234014	0.00389087	0.00754335	0.00558143	0.00345513	0.00922133
AUSS	0.00134261	0.00493459	0.00618361	0.00979541	0.0151502	0.00349803	0.00556334	0.00838549	0.0194944	0.00504206	0.00710736	0.00990574	0.00927218	0.013823	0.00988456	0.0102207	0.0100848	0.00826666	0.00288531	0.00886538	0.0083854	0.00616898	0.0786666	0.0533712	0.0452889	0.0544073	0.0381557	0.0781175	0.12968	1	0.0305631	0.0369478	0.00821052	0.0112622	0.0113627	0.00547182	0.00544871	0.00273178	0.0238863	0.00799225	0.0103025	0.00827153	0.00819458	0.0119269	0.0112293	0.0172218	0.0127074	0.0133272	0.0107783
AUCD	0.00406632	0.00602045	0.0052015	0.00529981	0.0123418	0.00644266	0.0117129	0.011033	0.0265405	0.00625344	0.00938884	0.00538355	0.00963631	0.0111416	0.00771824	0.00944138	0.0131663	0.00884087	0.00447869	0.00543148	0.00766545	0.00679081	0.068043	0.0753209	0.0378392	0.0219827	0.0186077	0.0258893	0.0295733	0.0305631	1	0.0210082	0.0099649	0.0154961	0.0107316	0.00510606	0.00445228	0.00289418	0.0125054	0.00411727	0.00717948	0.0117317	0.00709925	0.0142603	0.00785958	0.0209331	0.0143163	0.00751274	0.010417
OES	0.00425935	0.00534075	0.00632087	0.0062292	0.0117139	0.00513193	0.00750762	0.0105532	0.0178604	0.00993028	0.00957226	0.00832876	0.0101877	0.0143348	0.0113845	0.0122156	0.0116653	0.0111436	0.00578376	0.00792806	0.00812047	0.00754054	0.0615608	0.051788	0.043472	0.0268421	0.0309743	0.0301645	0.0309305	0.0369478	0.0210082	1	0.00820078	0.0298388	0.0171289	0.00580317	0.00519542	0.00424408	0.0193111	0.00847112	0.00677679	0.0100983	0.00987598	0.0118988	0.0121778	0.0164434	0.019642	0.011016	0.0122333
ITGY	0.00425172	0.00790846	0.00268017	0.00617784	0.00838089	0.00660893	0.00443152	0.00748906	0.0120029	0.00567248	0.00780014	0.00478951	0.0118167	0.00705328	0.0052408	0.00587678	0.0140858	0.00873541	0.00460466	0.00453819	0.0111437	0.00621977	0.00488598	0.00495021	0.00576627	0.00881001	0.00610274	0.00354791	0.00654667	0.00821052	0.0099649	0.00820078	1	0.0487754	0.0631021	0.0165118	0.0105047	0.00773037	0.0147185	0.00793256	0.00900231	0.00689306	0.00425766	0.00751238	0.00876036	0.0114785	0.00776315	0.00675449	0.00814743
GREY	0.00266397	0.00689523	0.00536228	0.00583118	0.00807057	0.00874883	0.00868642	0.00981031	0.0240317	0.00840495	0.0105193	0.00630009	0.0130096	0.0130689	0.00933618	0.00749728	0.040013	0.0166645	0.00981183	0.00645511	0.0063752	0.00309331	0.0119625	0.0108778	0.0126853	0.0125004	0.0153975	0.00608985	0.00361269	0.0112622	0.0154961	0.0298388	0.0487754	1	0.16885	0.0738861	0.0409179	0.0164275	0.0140693	0.00653954	0.0101492	0.0116639	0.0113357	0.00656992	0.01076	0.0128618	0.0124159	0.00595739	0.00776027
WHIP	0.00387409	0.00278161	0.00589294	0.00450258	0.007684	0.0135281	0.0116777	0.0183874	0.0204754	0.00638615	0.0101183	0.00547417	0.0166653	0.0117888	0.00519515	0.00852234	0.013639	0.00964318	0.00400136	0.00516901	0.00672625	0.00361744	0.0070303	0.00527459	0.00479979	0.0111459	0.00712269	0.00582037	0.00460602	0.0113627	0.0107316	0.0171289	0.0631021	0.16885	1	0.0392943	0.0169609	0.00571863	0.00892402	0.00580076	0.00955691	0.00694593	0.00594572	0.006256	0.00800631	0.00665289	0.00811116	0.00536354	0.00853167
DEER	0.00386912	0.00307397	0.00283383	0.00324286	0.00345086	0.00167141	0.00281701	0.00366208	0.00516628	0.00424235	0.00476929	0.00161197	0.00697634	0.00534859	0.0102711	0.00630072	0.0117532	0.00667345	0.00316528	0.00407878	0.0039452	0.00420762	0.00431648	0.0053792	0.00328472	0.00512144	0.0035737	0.00283459	0.00278265	0.00547182	0.00510606	0.00580317	0.0165118	0.0738861	0.0392943	1	0.169086	0.016632	0.00645764	0.00627186	0.00679209	0.0081107	0.00343091	0.00646325	0.00474368	0.0047765	0.0081394	0.00356058	0.00371412
IWOF	0.00760532	0.00788181	0.0139873	0.0110621	0.0088353	0.00382049	0.0049138	0.00319332	0.00469654	0.00359171	0.00412624	0.00384239	0.00401305	0.00406363	0.0114328	0.00990052	0.0174638	0.0805918	0.0137342	0.0120699	0.00695452	0.00278585	0.003691	0.00660831	0.0025981	0.00536458	0.00285651	0.00422728	0.00249269	0.00544871	0.00445228	0.00519542	0.0105047	0.0409179	0.0169609	0.169086	1	0.0151647	0.00874931	0.00341585	0.00483756	0.0124097	0.00561877	0.00583015	0.00327376	0.0057934	0.00573029	0.00282273	0.00495459
BORZ	0.00328228	0.00177965	0.00413323	0.00359063	0.0034723	0.000530148	0.00190722	0.00319715	0.00322065	0.000474064	0.00335078	0.00240825	0.0028531	0.00232931	0.00247258	0.000577707	0.00421135	0.00894682	0.00291736	0.00272434	0.0025151	0.00321159	0.00183426	0.000652896	0.000810219	0.00304038	0.00175864	0.00245287	0.00116516	0.00273178	0.00289418	0.00424408	0.00773037	0.0164275	0.00571863	0.016632	0.0151647	1	0.00392301	0.00427636	0.00407016	0.00384007	0.00302775	0.00202248	0.00200606	0.00359888	0.00445806	0.00284466	0.00171411
BMAL	0.00876797	0.00596634	0.0118784	0.0219115	0.0303897	0.00652214	0.00738716	0.00547664	0.0284332	0.00786738	0.00859998	0.00783214	0.0107434	0.0132092	0.00845835	0.0102527	0.0132741	0.0225891	0.010837	0.0123049	0.0199037	0.0121268	0.0137459	0.0114668	0.0191145	0.0166848	0.00718911	0.0109231	0.0151632	0.0238863	0.0125054	0.0193111	0.0147185	0.0140693	0.00892402	0.00645764	0.00874931	0.00392301	1	0.244424	0.397374	0.0647485	0.0350659	0.00560773	0.0109007	0.0172571	0.0150424	0.00757644	0.0088081
BELS	0.00905609	0.00363919	0.00595869	0.00640649	0.00687721	0.00396585	0.00436275	0.00389091	0.00521174	0.00216556	0.00340099	0.00284951	0.00573454	0.00573195	0.0063178	0.00253252	0.00413116	0.0100507	0.00611674	0.00608235	0.00750317	0.00356866	0.00484897	0.00458945	0.00389226	0.00706478	0.00801918	0.0100168	0.00568815	0.00799225	0.00411727	0.00847112	0.00793256	0.00653954	0.00580076	0.00627186	0.00341585	0.00427636	0.244424	1	0.701941	0.0428002	0.0266542	0.0061691	0.00446043	0.00827193	0.00589785	0.00687982	0.00363883
TURV	0.00600615	0.00648052	0.00675441	0.0076617	0.0103845	0.00251324	0.00334826	0.00434035	0.0120524	0.00356288	0.00443608	0.00445929	0.00724506	0.0080679	0.00740572	0.00258965	0.00883588	0.0112991	0.0076304	0.00462082	0.00781182	0.0040396	0.00838229	0.0118808	0.00291982	0.00715916	0.00927412	0.00500818	0.0161933	0.0103025	0.00717948	0.00677679	0.00900231	0.0101492	0.00955691	0.00679209	0.00483756	0.00407016	0.397374	0.701941	1	0.066348	0.0298359	0.0041701	0.00557479	0.0104495	0.010277	0.00791569	0.00891742
BOUV	0.00596458	0.00332448	0.00567282	0.0129767	0.0116831	0.00401942	0.00449941	0.00920088	0.0196892	0.00540982	0.0092051	0.0097662	0.013343	0.00757687	0.0124234	0.0109163	0.0100262	0.0272084	0.0169225	0.00916817	0.0147364	0.00600774	0.00540791	0.00745373	0.00203782	0.00860204	0.00504756	0.00409047	0.00247793	0.00827153	0.0117317	0.0100983	0.00689306	0.0116639	0.00694593	0.0081107	0.0124097	0.00384007	0.0647485	0.0428002	0.066348	1	0.0199876	0.00994296	0.0085242	0.0100457	0.0135561	0.0064655	0.0117034
BRIA	0.00889759	0.00699	0.0115476	0.00797885	0.0128791	0.00136231	0.00272893	0.00436743	0.00652523	0.00506384	0.00482567	0.00757311	0.00493788	0.00778024	0.00446674	0.00715847	0.00557677	0.0139933	0.00891939	0.00697712	0.0115316	0.00901808	0.00770923	0.00606003	0.00550213	0.00526421	0.00332385	0.0045092	0.00256029	0.00819458	0.00709925	0.00987598	0.00425766	0.0113357	0.00594572	0.00343091	0.00561877	0.00302775	0.0350659	0.0266542	0.0298359	0.0199876	1	0.00922128	0.00791186	0.0134858	0.0121152	0.00692546	0.00566026
FCR	0.0047207	0.00744097	0.00804094	0.0048193	0.00918761	0.00285302	0.00373539	0.00563626	0.00800069	0.00606403	0.00691401	0.00617127	0.00728168	0.00996782	0.0111426	0.0159125	0.00702855	0.00797345	0.00288455	0.00331119	0.00679516	0.00451599	0.00474968	0.00906438	0.00837809	0.00690132	0.00804877	0.00321526	0.00234014	0.0119269	0.0142603	0.0118988	0.00751238	0.00656992	0.006256	0.00646325	0.00583015	0.00202248	0.00560773	0.0061691	0.0041701	0.00994296	0.00922128	1	0.13922	0.150085	0.0398768	0.0230287	0.0236859
GOLD	0.00254583	0.00646619	0.00948891	0.00456598	0.0136659	0.0121303	0.00731203	0.0118821	0.0162065	0.00276708	0.0090894	0.00560949	0.0132256	0.00617193	0.0139267	0.0183029	0.00961376	0.0128126	0.00430029	0.019031	0.0088933	0.00753566	0.00751338	0.00916519	0.0120772	0.00780681	0.00913754	0.00287568	0.00389087	0.0112293	0.00785958	0.0121778	0.00876036	0.01076	0.00800631	0.00474368	0.00327376	0.00200606	0.0109007	0.00446043	0.00557479	0.0085242	0.00791186	0.13922	1	0.112418	0.0520695	0.0275069	0.0411189
LAB	0.00405229	0.0103885	0.0130315	0.00720445	0.02166	0.00583399	0.00696877	0.0116491	0.0208327	0.00934043	0.0153832	0.010683	0.0128957	0.0203441	0.014727	0.0142672	0.0181475	0.0178472	0.00511946	0.0120171	0.0194681	0.00610331	0.00967412	0.00576724	0.0090566	0.0145325	0.0146395	0.00855374	0.00754335	0.0172218	0.0209331	0.0164434	0.0114785	0.0128618	0.00665289	0.0047765	0.0057934	0.00359888	0.0172571	0.00827193	0.0104495	0.0100457	0.0134858	0.150085	0.112418	1	0.0654674	0.0264626	0.0373875
NEWF	0.0060278	0.0191546	0.0291588	0.0207383	0.0205779	0.00503225	0.00727626	0.0124217	0.0202618	0.0100635	0.017582	0.00913418	0.018414	0.0149048	0.0324579	0.0244782	0.0159162	0.0168177	0.0136537	0.046859	0.00994352	0.00716731	0.00735281	0.00773122	0.00927217	0.01087	0.0158417	0.00758798	0.00558143	0.0127074	0.0143163	0.019642	0.00776315	0.0124159	0.00811116	0.0081394	0.00573029	0.00445806	0.0150424	0.00589785	0.010277	0.0135561	0.0121152	0.0398768	0.0520695	0.0654674	1	0.0120333	0.0296776
IWSP	0.00420684	0.0075511	0.00317517	0.00412731	0.00856656	0.00412633	0.004387	0.00920719	0.0126274	0.00314063	0.00715113	0.00426902	0.00912355	0.0121214	0.00723668	0.00623247	0.0103411	0.0049143	0.00596395	0.00400205	0.00875046	0.00930738	0.00692256	0.00801834	0.0063572	0.00672193	0.00746112	0.00694646	0.00345513	0.0133272	0.00751274	0.011016	0.00675449	0.00595739	0.00536354	0.00356058	0.00282273	0.00284466	0.00757644	0.00687982	0.00791569	0.0064655	0.00692546	0.0230287	0.0275069	0.0264626	0.0120333	1	0.0400211
CCRT	0.00720971	0.0060344	0.00513456	0.00938433	0.0108743	0.00857676	0.00641122	0.00782135	0.0203389	0.017272	0.0137064	0.00473878	0.0108587	0.0111351	0.0158136	0.0152758	0.010973	0.0125548	0.00689548	0.00772556	0.0104112	0.00640016	0.0103154	0.00994043	0.00789787	0.00974663	0.0107827	0.00608855	0.00922133	0.0107783	0.010417	0.0122333	0.00814743	0.00776027	0.00853167	0.00371412	0.00495459	0.00171411	0.0088081	0.00363883	0.00891742	0.0117034	0.00566026	0.0236859	0.0411189	0.0373875	0.0296776	0.0400211	1
NSDT	0.00517118	0.00635047	0.00905403	0.0147647	0.00952575	0.00696279	0.00758489	0.0149769	0.0166207	0.00777444	0.0119916	0.00362965	0.010129	0.0153253	0.00997155	0.00971258	0.0071744	0.00699448	0.00439153	0.010429	0.0111751	0.00402424	0.0268676	0.0246417	0.0221316	0.0249224	0.0179661	0.0434753	0.0542697	0.0311956	0.0193805	0.017779	0.00763275	0.0103302	0.00875351	0.00438652	0.00353173	0.00428786	0.0163395	0.00893341	0.00467588	0.00501147	0.00787457	0.0245875	0.0204657	0.0454923	0.0250146	0.0135593	0.015267
VIZS	0.00889643	0.00694429	0.0042299	0.00665644	0.0090634	0.00201048	0.00304044	0.00422101	0.00776666	0.00236758	0.00431944	0.00774613	0.0101169	0.0076402	0.00563431	0.00424401	0.0112322	0.0087985	0.0113046	0.0128743	0.0115759	0.00923251	0.0106592	0.00629204	0.00590116	0.00728266	0.00596966	0.00388776	0.00207314	0.00750229	0.00713594	0.00871165	0.0142377	0.00617082	0.00607777	0.00290391	0.00258148	0.00270711	0.0111746	0.00593345	0.00993295	0.00766375	0.013492	0.0134928	0.0224591	0.0199778	0.00811142	0.0165197	0.0106475
GSHP	0.00807945	0.00654722	0.0136408	0.00975998	0.0204204	0.00436785	0.00383087	0.0055426	0.0133258	0.00608716	0.00461605	0.00663999	0.00920443	0.00947001	0.00676049	0.00603589	0.00985398	0.0137041	0.00788349	0.0139961	0.0316288	0.0190957	0.00943775	0.00386819	0.00556739	0.00724367	0.00766469	0.00549992	0.0029187	0.00956582	0.00845823	0.0100148	0.00741595	0.00525944	0.00594019	0.0047744	0.00472706	0.003057	0.0195247	0.00867704	0.0121781	0.0137954	0.0132812	0.0098897	0.0152101	0.0193121	0.0125781	0.0182507	0.018518
GWHP	0.00300201	0.0126853	0.00989812	0.0127511	0.0336687	0.00352093	0.00651979	0.00819828	0.0129178	0.00892266	0.00430606	0.00746719	0.00942817	0.00877383	0.0038643	0.0164306	0.0135904	0.00538466	0.00996066	0.0130237	0.0194144	0.0184766	0.00401747	0.0122524	0.00502322	0.00918144	0.00653494	0.0047756	0.00434536	0.0101068	0.00560694	0.00888219	0.00640231	0.00628559	0.006725	0.000558699	0.00201029	0.00760026	0.0295443	0.0100187	0.0140212	0.0177953	0.0134491	0.0123074	0.0173224	0.0511087	0.0206046	0.0155432	0.0308841
LMUN	0.0108143	0.0121895	0.00903185	0.00494552	0.00934745	0.00135637	0.00255295	0.00934709	0.0140076	0.00246747	0.00552699	0.00749968	0.00794804	0.0117414	0.0101776	0.00996823	0.0066759	0.0106573	0.00871873	0.0074331	0.0199725	0.0149673	0.00638917	0.00761097	0.00689981	0.0054174	0.00607915	0.00724311	0.00215699	0.0081214	0.00636537	0.00725714	0.00681461	0.00546662	0.00349198	0.00357664	0.00406005	0.00270286	0.0217582	0.00770999	0.0098727	0.00516125	0.00931054	0.00713658	0.00986028	0.0212165	0.0153645	0.0102683	0.0137749
SPIN	0.00494308	0.00623031	0.00593689	0.00901046	0.0158891	0.00470014	0.00265314	0.00425405	0.0121008	0.00336504	0.00291908	0.00328088	0.010008	0.00884445	0.00494824	0.00495758	0.0113413	0.00612968	0.0101389	0.0194263	0.0145671	0.0069797	0.00602578	0.00877768	0.00692278	0.0103782	0.00494091	0.00360282	0.00383646	0.0078798	0.00642346	0.0119352	0.00915107	0.00941528	0.00458399	0.00202987	0.00255966	0.00307634	0.00962622	0.00451853	0.0164287	0.0062658	0.0107638	0.00824432	0.0244372	0.0151022	0.00622863	0.0124162	0.0156969
GORD	0.00529282	0.00813574	0.0063428	0.00668554	0.0190346	0.00664917	0.0065662	0.00819141	0.0166688	0.00704735	0.0063869	0.00608069	0.00890879	0.0106779	0.00676179	0.00919834	0.0175723	0.00755245	0.00790581	0.00904464	0.0140556	0.00797308	0.0068199	0.0120438	0.00755846	0.00949311	0.00457258	0.00614884	0.00268792	0.0166705	0.00911905	0.0109199	0.0082654	0.00636323	0.00717438	0.00381184	0.00219484	0.00645419	0.0108159	0.00417909	0.00593411	0.00721431	0.0157307	0.0242002	0.0296249	0.0291824	0.018397	0.0281678	0.0199027
ESET	0.008491	0.00483029	0.00264985	0.006705	0.00848988	0.00619149	0.00680361	0.00723357	0.0112019	0.00436596	0.00641776	0.00779717	0.00554897	0.0120705	0.00568619	0.00557051	0.0116295	0.00795372	0.00977014	0.0124039	0.0147693	0.00669727	0.00368357	0.00747639	0.00374121	0.00954993	0.0043234	0.0032548	0.00218583	0.0116364	0.0046928	0.00807267	0.00474938	0.00474407	0.00278679	0.00266067	0.00369347	0.00286166	0.00836736	0.00482839	0.00578838	0.0153053	0.0107446	0.0265899	0.0301289	0.0353494	0.0205261	0.0221368	0.0261755
ISET	0.00301026	0.00404196	0.00317229	0.00682381	0.00976926	0.000517531	0.00308223	0.00581756	0.00773057	0.0024274	0.00389929	0.00426358	0.00994565	0.00962001	0.00541759	0.00433909	0.0109617	0.00597533	0.00433182	0.00741545	0.012238	0.00606337	0.00495553	0.00768562	0.00463221	0.00699628	0.00651988	0.00422813	0.00160017	0.00755629	0.0050737	0.0123882	0.00538395	0.00480789	0.00367409	0.00409067	0.00285592	0.00376258	0.00693246	0.0050347	0.00680174	0.00681702	0.00503755	0.0120303	0.0347161	0.0178376	0.0074665	0.0265228	0.0244647
BRIT	0.00729872	0.00453701	0.00497309	0.00738137	0.0141319	0.0034371	0.00381853	0.0079182	0.0166192	0.00465205	0.00768777	0.0142282	0.00781289	0.0113087	0.00741068	0.00904653	0.0103395	0.011804	0.00577104	0.00920945	0.0156978	0.00797345	0.00737931	0.00783261	0.00513134	0.0110427	0.007651	0.00560754	0.00524828	0.0114491	0.0141861	0.0100286	0.00756781	0.00706956	0.00592152	0.0068941	0.0050103	0.00313575	0.0164283	0.00785111	0.00941232	0.0112581	0.0146595	0.0123824	0.0144761	0.0231233	0.015371	0.0226851	0.02672
WEIM	0.00554437	0.00583008	0.00764924	0.00401487	0.0100538	0.00045243	0.000873383	0.00432762	0.00481732	0.00492787	0.00574559	0.00870181	0.00383982	0.00656885	0.00514602	0.00453727	0.0117415	0.0055862	0.0067959	0.00901149	0.00972434	0.0109298	0.00180937	0.0069812	0.00551571	0.00373969	0.00548162	0.00198547	0.00107472	0.00308766	0.0032122	0.00380947	0.00567032	0.00379675	0.00231183	0.00268381	0.00258202	0.001818	0.00656709	0.00355924	0.00495798	0.00305015	0.00616763	0.00525793	0.00652286	0.00773208	0.00710728	0.00651164	0.00693068
DALM	0.00461842	0.00733843	0.00481294	0.00635908	0.0137512	0.00659706	0.00576939	0.0140589	0.0144257	0.0130503	0.0159224	0.00510006	0.0153764	0.015172	0.0106942	0.00994763	0.011801	0.0105154	0.00593972	0.00823025	0.0156048	0.00668956	0.00574215	0.00972225	0.00525452	0.00576759	0.00888665	0.00282243	0.00485436	0.0105087	0.00531616	0.00653541	0.0196069	0.00734563	0.00747991	0.00488462	0.00266632	0.00530938	0.00785627	0.00561074	0.00698755	0.0120231	0.00866894	0.00874718	0.0115518	0.0213459	0.00869103	0.0177138	0.014691
FIEL	0.00431569	0.00128769	0.00264167	0.0043979	0.00552717	0.00580898	0.00590834	0.00622741	0.00699867	0.00215918	0.00529105	0.00223867	0.00756585	0.00341551	0.00518164	0.00441267	0.00376786	0.00401249	0.00195018	0.00453323	0.00451221	0.00313568	0.00251365	0.00874289	0.0049255	0.00832677	0.00377385	0.00430731	0.00168323	0.00726394	0.00317334	0.00418087	0.00403682	0.00337817	0.00699775	0.00256255	0.00221483	0.000735308	0.00322756	0.00247623	0.00252735	0.00467996	0.00901345	0.00991374	0.00542447	0.00987451	0.00492405	0.0116046	0.0106482
ECKR	0.00448878	0.00834478	0.00433605	0.00476982	0.00865579	0.0165614	0.0155581	0.0108267	0.0183281	0.00492883	0.00789331	0.00604618	0.0125472	0.0153699	0.00600869	0.00465772	0.0145074	0.00693565	0.00465245	0.00685981	0.00602392	0.00527137	0.0112487	0.0073614	0.0095927	0.00952647	0.00554918	0.0076605	0.00306305	0.013072	0.0108907	0.00623534	0.00736496	0.00732207	0.00504531	0.00444495	0.00398048	0.00216865	0.00770997	0.00542851	0.00665266	0.00752691	0.00538586	0.0108273	0.0122111	0.0224093	0.0100736	0.0260864	0.019991
ACKR	0.00741496	0.00460067	0.00374455	0.00601619	0.00709798	0.00433925	0.00501323	0.0120461	0.0128662	0.00716397	0.00861687	0.00370407	0.0122782	0.0046651	0.0022126	0.00765114	0.00836819	0.00451065	0.00423878	0.0115574	0.00991176	0.0039981	0.00581211	0.00573659	0.00522568	0.00641693	0.00497176	0.00329074	0.00248968	0.0161797	0.00468988	0.0152967	0.00835594	0.00582176	0.00513028	0.00390285	0.00645333	0.00519554	0.00601982	0.00290736	0.00373484	0.00613706	0.00598669	0.00898124	0.00768389	0.0128877	0.00772723	0.0253914	0.0116726
CKCS	0.00369125	0.00289391	0.00357333	0.00477722	0.00613533	0.00695235	0.00660234	0.00453612	0.00586779	0.00560873	0.00492338	0.010229	0.0067642	0.00588051	0.00344809	0.00315812	0.00571726	0.00355853	0.00237053	0.00232974	0.0132349	0.00672438	0.00284362	0.00471073	0.00527321	0.00912943	0.00365997	0.00389645	0.00380857	0.00583298	0.00566304	0.00489058	0.00556485	0.000526461	0.00364023	0.000345028	0.0046297	0.00247296	0.00239347	0.00291352	0.0049848	0.00677467	0.00415342	0.00922442	0.0102044	0.0171066	0.00423982	0.0124584	0.0069517
ESSP	0.00317355	0.00628785	0.00376734	0.00609921	0.0128347	0.00351371	0.0035597	0.0064595	0.010727	0.00488938	0.00564938	0.00330951	0.0118901	0.00755361	0.00525004	0.00747165	0.0130305	0.00607302	0.00433224	0.00594911	0.0110842	0.00450902	0.00709642	0.00925575	0.00519924	0.00717999	0.00964871	0.00264738	0.00187863	0.0103724	0.00902418	0.0086763	0.00607612	0.00901274	0.0097182	0.00485302	0.00290989	0.00338745	0.00910114	0.00522278	0.00643916	0.0113861	0.00589947	0.0113151	0.012019	0.0224468	0.0156608	0.0184426	0.013738
BEAG	0.0039507	0.00430759	0.0058116	0.00330766	0.00655723	0.00988425	0.00593837	0.00940563	0.0232773	0.0080577	0.00845953	0.00227276	0.0155839	0.00696802	0.004427	0.00703089	0.00646605	0.00567694	0.00239347	0.00508122	0.00747742	0.00323927	0.00876465	0.00681077	0.00506949	0.00826984	0.00884841	0.00592685	0.00478085	0.0109001	0.00800169	0.00709017	0.0114755	0.00842032	0.00772714	0.00373896	0.004578	0.00191912	0.00913552	0.00303143	0.00717867	0.00456162	0.00481652	0.00567548	0.00454561	0.00958563	0.0100348	0.00640847	0.00963527
OTTR	0.0055292	0.00463061	0.00432568	0.00752791	0.00359642	0.00269513	0.00394258	0.00605908	0.00862199	0.00335105	0.0030942	0.00310351	0.0090189	0.00417509	0.00552071	0.00911204	0.0081686	0.00782416	0.00294482	0.00579294	0.00514797	0.00467389	0.00523389	0.0110184	0.00410987	0.00704994	0.0075021	0.00510348	0.00396596	0.00974817	0.00737301	0.00316068	0.00228337	0.00645204	0.00345182	0.0105039	0.00569174	0.00251953	0.00398771	0.00325722	0.00379247	0.00430732	0.00466138	0.00364797	0.00395575	0.00394798	0.00817227	0.00309457	0.00386843
BASS	0.00294809	0.00380157	0.00474958	0.0033841	0.00441413	0.00545589	0.00668921	0.00674772	0.00513365	0.00457215	0.00360236	0.00426187	0.00729937	0.00532948	0.00426344	0.00414333	0.00509494	0.00724464	0.00494429	0.0055761	0.00550088	0.00469499	0.00551922	0.00661538	0.00460092	0.00651811	0.00498885	0.00306362	0.00270023	0.00854068	0.00703387	0.00844713	0.00416869	0.00553563	0.00437748	0.00322563	0.00516351	0.0036117	0.00609196	0.00384037	0.00501754	0.00547301	0.00696703	0.00393964	0.00433913	0.00469301	0.00837395	0.00995726	0.0108346
PBGV	0.00572037	0.00457863	0.00550781	0.00335731	0.00828192	0.00233364	0.00283425	0.00795148	0.00771764	0.00407226	0.0119998	0.00560377	0.0126	0.00493825	0.00743233	0.00688351	0.00839478	0.00533425	0.00429442	0.00477879	0.00954397	0.00355903	0.00569205	0.00903671	0.00503866	0.00486237	0.00365415	0.002591	0.00266282	0.00369474	0.00570154	0.00657824	0.00562927	0.00531599	0.00479856	0.00262798	0.00376819	0.000622497	0.00788616	0.00276854	0.00570173	0.0061487	0.00616662	0.00753061	0.00741628	0.00796131	0.00671408	0.00812613	0.00518455
DACH	0.00575754	0.0134287	0.00927876	0.00763035	0.018118	0.00355235	0.00694485	0.0104477	0.0116595	0.00636356	0.00796611	0.00446166	0.011532	0.00965433	0.0092988	0.00855019	0.0136574	0.0097811	0.00985687	0.0135552	0.0180933	0.0106389	0.0116847	0.0126862	0.00648121	0.00833684	0.00705203	0.00572322	0.00388093	0.0154517	0.00792142	0.00870478	0.0116869	0.0112787	0.0068952	0.00352328	0.00395303	0.0052255	0.0179112	0.00914875	0.0117824	0.0123053	0.0105113	0.0073028	0.0047873	0.0155317	0.00867917	0.0123591	0.012464
AFGH	0.000312605	0.000378712	0.000428717	0.000418461	0.000831815	0.000433136	0.00046289	0.00153779	0.000658041	0.000394961	0.00050056	0.000389555	0.00056147	0.000544399	0.000468037	0.000464369	0.0028387	0.000537938	0.000390894	0.00044078	0.000526438	0.000372859	0.000551401	0.000511741	0.000402937	0.000531562	0.000461268	0.000397445	0.000369981	0.0005441	0.000534802	0.000483573	0.000463851	0.00054439	0.000442263	0.00035264	0.000372406	0.00568648	0.000627109	0.000436563	0.00051791	0.000500461	0.000472069	0.000413979	0.000466143	0.000574634	0.000503699	0.000465833	0.00049077
SALU	0.000509183	0.000711472	0.000911122	0.00274067	0.00357483	0.000931317	0.00108068	0.00157539	0.00351287	0.000771069	0.00131101	0.000750731	0.00183135	0.00166143	0.00110916	0.00108877	0.00402901	0.00531519	0.000755717	0.0025431	0.00150474	0.000691093	0.00172841	0.00139059	0.00118947	0.00154738	0.00107188	0.000780595	0.000681271	0.00165864	0.00157516	0.00120056	0.00342039	0.00826536	0.000974559	0.00509108	0.000689536	0.0160254	0.00508963	0.000947305	0.0014371	0.00131034	0.00303359	0.000847035	0.00109858	0.00197924	0.00133277	0.00109685	0.0026864
ANAT	0.000477457	0.00156078	0.000814301	0.00206195	0.010332	0.000830394	0.000947109	0.00130674	0.00240867	0.000700575	0.00111949	0.000683744	0.00432781	0.00136539	0.00151807	0.00400745	0.00323599	0.00471698	0.00349432	0.00334252	0.00125776	0.000642729	0.00141031	0.001177	0.000726069	0.00165905	0.000940345	0.000708429	0.000625647	0.0040937	0.00406656	0.00103794	0.00461139	0.00136533	0.0008646	0.000577615	0.00682173	0.0104655	0.00204031	0.00170994	0.00117615	0.00355455	0.000986349	0.000762725	0.000960829	0.00673154	0.00113531	0.00261749	0.0027347
SLOU	0.00260395	0.00072092	0.00168897	0.00357555	0.016453	0.000947572	0.00110263	0.00162247	0.00343723	0.00231521	0.00134346	0.00450657	0.00189528	0.00171387	0.00318386	0.00297792	0.00254577	0.00512941	0.00367107	0.00255097	0.0102729	0.000700004	0.00524848	0.00560604	0.00465534	0.00159278	0.00109347	0.0028618	0.00386307	0.00171091	0.00932582	0.00460181	0.00319926	0.0105003	0.00582147	0.00397765	0.00183216	0.00502223	0.0133885	0.000964129	0.00147618	0.0032755	0.0069741	0.00086046	0.002828	0.00493615	0.00136631	0.00355869	0.0083932
KUVZ	0.00614765	0.00757914	0.0119687	0.00745127	0.0105947	0.00411569	0.00424687	0.00734018	0.0167157	0.007632	0.00355486	0.005616	0.00858129	0.00657932	0.006488	0.0106943	0.0110397	0.0153155	0.00598864	0.00707491	0.0115494	0.00456951	0.00496693	0.00537841	0.00444044	0.0066435	0.00425258	0.00455336	0.00184688	0.00794048	0.00701898	0.00615611	0.00994275	0.00673416	0.00444594	0.00366761	0.00432083	0.00615712	0.00862386	0.00739834	0.00882325	0.00941888	0.00658825	0.00448024	0.0126611	0.00923248	0.00555392	0.00488903	0.00903603
KOMO	0.00769247	0.0029473	0.00738082	0.00805325	0.00796257	0.00218326	0.00893388	0.00631146	0.00571748	0.00435543	0.00387817	0.00619509	0.00451311	0.0042388	0.00247715	0.00512158	0.0123263	0.0165262	0.00945636	0.0023123	0.019809	0.00426848	0.00636044	0.00180145	0.00195622	0.00415273	0.00308803	0.00058592	0.000528126	0.00295747	0.00589466	0.00978142	0.00500707	0.0114063	0.00900945	0.00266601	0.00165075	0.00784709	0.00564011	0.00154987	0.0024205	0.00272053	0.00424084	0.00540696	0.00526574	0.00826625	0.00475415	0.000747753	0.00514505
GPYR	0.00476204	0.00368667	0.0066015	0.00328912	0.00492295	0.00411311	0.00359707	0.00241469	0.00300122	0.00270382	0.00216467	0.00223129	0.00337481	0.00207578	0.00512876	0.00211854	0.00307533	0.00426676	0.00470482	0.00442803	0.00476297	0.00222922	0.00341579	0.0021128	0.00190613	0.00337664	0.00406193	0.00231445	0.000385736	0.00265585	0.00756838	0.00333806	0.00355797	0.00287643	0.00165609	0.00272938	0.0119256	0.00208866	0.00438591	0.00306239	0.00579359	0.0064068	0.00597834	0.00168767	0.00355579	0.00539929	0.00556128	0.00433372	0.00301436
PHAR	0.00268498	0.00507593	0.00259365	0.00281695	0.00387735	0.00180484	0.000463569	0.00487373	0.00448867	0.00397412	0.000501354	0.00392793	0.00246649	0.00416561	0.00595327	0.00139003	0.00879461	0.00314121	0.00267555	0.0107829	0.00392003	0.0003733	0.00439702	0.00642994	0.0112573	0.00889258	0.0057551	0.00197461	0.000730233	0.00262234	0.00270387	0.00732631	0.00856062	0.0135121	0.0231574	0.00338842	0.00511181	0.00309972	0.00359566	0.00233803	0.00692247	0.00160236	0.00519037	0.00556202	0.00602949	0.00763927	0.00361043	0.00267364	0.00577787
GSD	0.0188896	0.00604498	0.00363682	0.05145	0.0445518	0.000506365	0.00152658	0.00486479	0.00637374	0.00223929	0.00343421	0.00300993	0.00413484	0.00310978	0.00515373	0.00258134	0.00825507	0.00651026	0.00986465	0.00433797	0.013284	0.0251784	0.00902857	0.00435213	0.00455803	0.00791058	0.00611518	0.00673553	0.00873817	0.0393653	0.0145877	0.0066838	0.00369521	0.00247495	0.00391235	0.00279293	0.00157517	0.00395651	0.135277	0.0163283	0.0220317	0.0098945	0.0132763	0.00379917	0.00404369	0.00674957	0.00797009	0.00234479	0.00461775
BPIC	0.0168931	0.00513316	0.00439054	0.0242037	0.00831961	0.00206097	0.00216176	0.00252322	0.00541213	0.00168021	0.00130888	0.001482	0.0037169	0.00364034	0.00540104	0.00651947	0.0028639	0.00556774	0.0100637	0.0050144	0.00282861	0.0134524	0.002595	0.00255934	0.00278164	0.00530024	0.00144503	0.00296046	0.00105426	0.0115836	0.00565479	0.00370779	0.00342188	0.00818861	0.00689823	0.00517491	0.00400674	0.00168548	0.0485747	0.0232429	0.0373529	0.108027	0.00760172	0.00482467	0.00084336	0.00305544	0.00380353	0.00246931	0.00500857
YORK	0.00792331	0.00721954	0.00346041	0.0059739	0.0223283	0.00853626	0.00851349	0.0232541	0.0308933	0.0123843	0.0167009	0.00648132	0.0258083	0.0184906	0.0136955	0.012142	0.01366	0.0102831	0.00484003	0.0129681	0.019142	0.010085	0.0142154	0.0171046	0.00929896	0.01786	0.01524	0.0127669	0.00578829	0.0141091	0.0137617	0.0140865	0.0114896	0.00933982	0.0110542	0.00340957	0.00254155	0.00239926	0.0235215	0.00951723	0.0100168	0.00834571	0.00356593	0.0101964	0.00963713	0.0149287	0.0109544	0.0167926	0.0112737
SILK	0.00408694	0.00742676	0.00558997	0.00732017	0.0213341	0.0136527	0.016202	0.0283305	0.03753	0.00664256	0.0177482	0.00749026	0.0356108	0.0192659	0.00771474	0.00649972	0.0136927	0.0118476	0.00746802	0.0080026	0.0258853	0.00856925	0.0217807	0.0175089	0.0139631	0.0128673	0.0152336	0.0098194	0.00437655	0.0120105	0.0152923	0.0152211	0.0162091	0.0103751	0.0151792	0.0045856	0.00475133	0.00544235	0.0221015	0.00793399	0.0105559	0.0190309	0.0106754	0.0119367	0.010715	0.0244241	0.0177186	0.0149633	0.0129961
AUST	0.00357546	0.00378675	0.00348735	0.00574912	0.0104907	0.00553803	0.00862907	0.0174835	0.0156658	0.00982148	0.0110697	0.00582973	0.0149875	0.0203044	0.00596413	0.00593105	0.00813764	0.00581428	0.0043871	0.00452333	0.00579299	0.00540555	0.0123024	0.0131684	0.00548535	0.00779865	0.00608636	0.00581396	0.00315386	0.0106465	0.0111839	0.00904674	0.00835802	0.00508553	0.00784649	0.00606159	0.00332189	0.00192556	0.00920161	0.00587935	0.00801111	0.00669189	0.00411489	0.00644684	0.00814579	0.00892557	0.00705594	0.0076748	0.00523118
WHWT	0.00361873	0.0023071	0.00302713	0.00360189	0.00483766	0.00268162	0.00259133	0.0098318	0.0117644	0.00319854	0.00510716	0.00420812	0.00478342	0.00914544	0.00305984	0.0035502	0.00482728	0.0101333	0.00300722	0.00406056	0.00616609	0.00827144	0.0151092	0.00886845	0.0129203	0.012904	0.0176973	0.00571732	0.00795723	0.0127182	0.0079777	0.00844547	0.00588284	0.00571091	0.00535789	0.00611542	0.00448543	0.000948546	0.00468501	0.00368068	0.00490786	0.00578602	0.00625722	0.00337855	0.00574157	0.00722701	0.00603578	0.00580543	0.0100081
CAIR	0.00351299	0.00312392	0.00286737	0.00365367	0.0105517	0.00776594	0.00671742	0.0125062	0.0246979	0.00784105	0.0041468	0.0114814	0.0153685	0.00886216	0.00471892	0.00624441	0.00695922	0.00782067	0.00532873	0.00546805	0.00774727	0.00407354	0.0337628	0.014121	0.01338	0.022096	0.0203676	0.00620858	0.00945788	0.0177246	0.013159	0.0110774	0.00780042	0.00960475	0.00645523	0.00580298	0.00542324	0.00246994	0.0110593	0.00426709	0.00674901	0.00704258	0.00488962	0.00456685	0.00836489	0.00844756	0.00698566	0.00890953	0.0086574
SCOT	0.00363489	0.00261792	0.00332548	0.00796722	0.0099064	0.00755812	0.00597698	0.00808999	0.0169961	0.00433593	0.00794707	0.00291882	0.00910786	0.00615122	0.00510803	0.00554522	0.00401658	0.00877204	0.00369909	0.00497753	0.00568146	0.00299642	0.0129898	0.00736335	0.00895748	0.0145964	0.01735	0.00693146	0.00643372	0.00864082	0.0103412	0.00679192	0.00493349	0.00633473	0.00532613	0.0062502	0.00288552	0.00186964	0.00681942	0.00195441	0.00673359	0.00918687	0.00312451	0.00373471	0.00277333	0.00594347	0.00378774	0.00653784	0.0105424
NORF	0.00239573	0.00281337	0.00290599	0.00245755	0.00207941	0.00313634	0.00260913	0.00604535	0.00628556	0.00149463	0.00916833	0.00427723	0.00481409	0.00814585	0.00180087	0.00343451	0.00486185	0.0041445	0.000827748	0.005046	0.00707304	0.00290059	0.00943353	0.00192701	0.00282044	0.00567227	0.00673954	0.00268265	0.00288062	0.0112338	0.00582466	0.00396743	0.00270371	0.00394467	0.0054058	0.00106492	0.00320802	0.00279844	0.00684288	0.00300708	0.00171409	0.00427556	0.00358717	0.00328309	0.00734267	0.00674698	0.00396119	0.00629685	0.00264021
NOWT	0.00345789	0.00149018	0.00204257	0.00537542	0.00346478	0.00150619	0.00387665	0.00420384	0.0162394	0.00486075	0.00669786	0.00977889	0.0108915	0.010738	0.00419645	0.00416186	0.00561573	0.00615467	0.0013505	0.00208507	0.00597383	0.00227302	0.00784838	0.00872478	0.00853036	0.00737197	0.00877545	0.00135341	0.00245476	0.00903556	0.0113968	0.00332792	0.00318134	0.00559785	0.0106635	0.00459272	0.00432193	0.00113252	0.00780341	0.0038028	0.00397781	0.00610601	0.00307354	0.00178333	0.00728884	0.00560446	0.00218285	0.00590598	0.00664223
SCWT	0.00279003	0.00513976	0.00786063	0.00483095	0.00891304	0.0123935	0.0101744	0.0247831	0.036441	0.0133724	0.0250928	0.010701	0.0235851	0.0302926	0.00665862	0.00873881	0.0109419	0.00658783	0.00303709	0.00639037	0.0047842	0.00439523	0.0129996	0.0149178	0.00730178	0.0122332	0.0125145	0.00995883	0.00930971	0.00712224	0.00667786	0.00713377	0.00791933	0.00931836	0.0119292	0.00476425	0.00284056	0.00406311	0.00446555	0.00181377	0.00627535	0.00778331	0.00492505	0.00607539	0.00580444	0.00847247	0.00800269	0.00509287	0.0075195
IRIT	0.00333981	0.00237109	0.00164181	0.00205606	0.0048404	0.00694711	0.00575494	0.0123148	0.0117414	0.0130502	0.00734255	0.0048309	0.0119207	0.0155247	0.00257636	0.00477999	0.00971914	0.00370406	0.00519562	0.00196387	0.00522275	0.00567607	0.00597868	0.00446149	0.00789273	0.0054085	0.00649945	0.00568129	0.00360927	0.00609332	0.00441575	0.00677357	0.00405367	0.00597206	0.00501953	0.00509922	0.00398813	0.00112686	0.00505085	0.0028219	0.0062829	0.0062083	0.00358017	0.00283164	0.00780966	0.00800109	0.00437292	0.00491112	0.00451191
GLEN	0.00914146	0.010021	0.00576964	0.00409946	0.0178949	0.0303399	0.0444022	0.094259	0.0492398	0.0238552	0.0406642	0.0115065	0.0306014	0.0342872	0.0156956	0.0110974	0.0166476	0.0112184	0.00442034	0.0118351	0.0133394	0.00703494	0.00842336	0.0137911	0.0118895	0.0167338	0.0115587	0.00492839	0.00361969	0.0202116	0.010075	0.00824055	0.00617911	0.00734161	0.0117489	0.00990615	0.00672928	0.00237135	0.00847309	0.00358255	0.00535308	0.0119786	0.00586012	0.00749558	0.00349323	0.0106161	0.00694889	0.00896207	0.0130614
AIRT	0.00817296	0.00213318	0.00398472	0.00636678	0.00689493	0.00831566	0.00666758	0.00779311	0.0162876	0.00568235	0.0134656	0.00503545	0.0153988	0.0113039	0.00718222	0.00740205	0.0185945	0.0054972	0.00228456	0.0523234	0.0386361	0.00801283	0.010029	0.0168106	0.00520132	0.00777911	0.00596494	0.0139384	0.00314173	0.0165506	0.0110334	0.00887846	0.00620357	0.00766709	0.00692685	0.0036218	0.00330937	0.00196934	0.0033057	0.00237944	0.00514352	0.00884132	0.00372753	0.00890722	0.0158683	0.0119632	0.00727492	0.00600659	0.00732756
WFOX	0.00293249	0.0061871	0.00313164	0.00285397	0.0107656	0.0119387	0.0143571	0.017148	0.0209179	0.0119429	0.0110315	0.00842638	0.0144891	0.0111594	0.0040912	0.0100768	0.00505577	0.00513446	0.00173257	0.00655537	0.00670061	0.0115261	0.00521652	0.00590808	0.00228707	0.0165624	0.0243159	0.00717972	0.0027117	0.00792623	0.00558476	0.00578034	0.00509297	0.00523726	0.00791971	0.0045821	0.00175285	0.000463772	0.00926926	0.0040792	0.0064614	0.00581805	0.0045362	0.00181806	0.00628909	0.00557035	0.00523133	0.00282598	0.00510727
PARS	0.00712122	0.00231413	0.00371488	0.0186332	0.0325416	0.0166095	0.0321535	0.0643283	0.0586911	0.0275546	0.0295082	0.0101854	0.0474616	0.0426412	0.0136838	0.0137869	0.0150447	0.0161977	0.0112137	0.00928082	0.0155102	0.00573803	0.00971005	0.0155433	0.00820911	0.0248512	0.0306734	0.00850682	0.0046706	0.0453999	0.0153051	0.0171384	0.0147567	0.0139263	0.0326703	0.0107091	0.00358753	0.00391547	0.025493	0.00647044	0.00929396	0.0217102	0.00883012	0.0119282	0.0106099	0.0270387	0.00986459	0.00803019	0.00766507
JACK	0.00461295	0.00775462	0.00663157	0.00552537	0.0317137	0.0195253	0.0319529	0.0552283	0.0752793	0.0177184	0.0247178	0.0108934	0.0398329	0.0361751	0.0112312	0.0159635	0.0177536	0.0141518	0.00547411	0.00550086	0.0164337	0.00915898	0.0154695	0.0164021	0.0102305	0.0341821	0.0378347	0.0114257	0.00756318	0.0189132	0.017806	0.0140006	0.0105882	0.0110582	0.0155325	0.00502218	0.00422679	0.00448097	0.0189508	0.00699202	0.00974198	0.0106008	0.0110139	0.00879808	0.0153376	0.0182788	0.013986	0.013438	0.0136854
BEDT	0.00115169	0.00172031	0.00293853	0.00271594	0.0103865	0.00601006	0.00647833	0.012133	0.00781199	0.00551775	0.00929568	0.00664218	0.0104724	0.00712809	0.00330546	0.00387961	0.00804935	0.00548801	0.00292696	0.00426427	0.00560746	0.00623184	0.00935689	0.00789816	0.00685284	0.00650473	0.00587942	0.00640409	0.0050115	0.00519145	0.00749407	0.00442588	0.0086992	0.00846335	0.0167256	0.00413659	0.00380992	0.00389437	0.00706044	0.00506532	0.00699935	0.00778285	0.00322634	0.00714637	0.00655997	0.00721064	0.00568682	0.00371692	0.0116804
BORT	0.0039537	0.00197373	0.004467	0.00489357	0.00874343	0.00807843	0.0082762	0.017177	0.0188363	0.00774856	0.0193457	0.00469217	0.0172651	0.0214684	0.00839112	0.00737102	0.00498297	0.00554521	0.00177818	0.00842998	0.00593343	0.00621616	0.00652843	0.00516968	0.00379567	0.00840655	0.00829556	0.00323334	0.00235272	0.00924456	0.00771846	0.00573562	0.00996421	0.00665346	0.00834717	0.00469687	0.00385225	0.00315446	0.003708	0.00372504	0.0021917	0.00632726	0.00365285	0.00714408	0.00706348	0.00911443	0.0125368	0.00551374	0.00786574
MPIN	0.00672846	0.0060354	0.00631423	0.00741013	0.00902349	0.00477281	0.00818959	0.01039	0.0175622	0.00517324	0.00796836	0.00418826	0.0085603	0.0104985	0.00333973	0.00529715	0.00789164	0.0125789	0.00947522	0.0141742	0.0134668	0.00920827	0.00605489	0.00556958	0.00876017	0.00760243	0.00848486	0.00365292	0.00203924	0.00696247	0.00852401	0.00761898	0.0115015	0.00600359	0.00649703	0.00258233	0.00194097	0.00322314	0.0146226	0.00709989	0.00734043	0.0115364	0.00646753	0.00915412	0.00604377	0.0105245	0.00681114	0.00919632	0.012161
CHIH	0.00314988	0.00585064	0.00586155	0.00489032	0.0207926	0.00586264	0.00567905	0.00828758	0.0305541	0.00518217	0.00720072	0.00365321	0.0121036	0.0144231	0.00436364	0.00526928	0.0055987	0.010379	0.00435887	0.00791046	0.00919469	0.00498278	0.00826906	0.0111168	0.00456586	0.0129814	0.00466956	0.00734117	0.00393288	0.00997514	0.0117776	0.00655484	0.0119798	0.0102362	0.00527024	0.00465887	0.00524325	0.00347944	0.0243767	0.00644658	0.00923214	0.00847683	0.0109365	0.00523343	0.00822957	0.0116168	0.00821808	0.0111606	0.00817167
CRES	0.00307299	0.00508302	0.00455967	0.00394697	0.00949068	0.00663852	0.00771687	0.0181664	0.012079	0.00587247	0.00783822	0.00612645	0.0121351	0.00834266	0.00600113	0.00523729	0.00547709	0.0114424	0.00458007	0.00411748	0.0107681	0.00875839	0.00823181	0.00306819	0.00584088	0.00751752	0.0061476	0.00478551	0.00299027	0.0126095	0.00680854	0.00732353	0.0062916	0.00602412	0.00897118	0.0023925	0.00275087	0.000671931	0.0132499	0.00255815	0.00843992	0.0102379	0.00506178	0.00597135	0.0100348	0.0100662	0.00907599	0.00705523	0.00921662
PTWD	0.00628171	0.0038338	0.00607022	0.00784953	0.0123756	0.00261808	0.00557643	0.00704308	0.0105974	0.00259007	0.00510475	0.00505699	0.00561236	0.00961475	0.00442892	0.00235466	0.0122014	0.00618981	0.00518956	0.00587162	0.0121442	0.00631025	0.0056028	0.00931132	0.00511863	0.0060359	0.00559883	0.00375101	0.00472884	0.0118715	0.00566709	0.00583692	0.00682954	0.00490113	0.00450992	0.00238094	0.00270823	0.00291498	0.0250437	0.00630026	0.0110793	0.0133632	0.00798071	0.0043962	0.00838617	0.0117621	0.0125479	0.0128782	0.00885375
COTO	0.00378999	0.00220288	0.003984	0.00667903	0.00889153	0.00430922	0.00427941	0.00770177	0.0151018	0.00200418	0.00331829	0.00445629	0.0202525	0.0162702	0.00547844	0.00746236	0.00597186	0.00645904	0.009672	0.00681706	0.00637812	0.00480371	0.00191467	0.00492626	0.00461091	0.00490024	0.00349547	0.00207032	0.000889593	0.00451841	0.00396381	0.00698302	0.00926513	0.00407201	0.00468107	0.00316962	0.00123747	0.00191302	0.0175403	0.00892597	0.0079992	0.0116975	0.00615743	0.0040552	0.00643321	0.00911185	0.00638445	0.00838974	0.00730285
BICH	0.00308773	0.00440807	0.00608088	0.00458148	0.0133019	0.00547115	0.00318065	0.00824408	0.0210448	0.00420159	0.00607373	0.00427823	0.0132745	0.0127698	0.00775207	0.00628778	0.00800249	0.00985788	0.00433402	0.00701858	0.0178933	0.00483317	0.0105202	0.0098972	0.00403826	0.00892496	0.00943485	0.00539379	0.00361282	0.00775976	0.0118358	0.00607983	0.00841656	0.00905698	0.00603816	0.00332514	0.00259774	0.0019107	0.0101992	0.00619717	0.00698362	0.0106173	0.00842711	0.00288543	0.00584641	0.0129903	0.00900155	0.0119785	0.0132034
MPOO	0.00340637	0.00595542	0.00920714	0.00686001	0.0145445	0.00376244	0.00476545	0.00773511	0.0180864	0.00394907	0.00566662	0.00555934	0.00958803	0.0102023	0.00747551	0.00750313	0.00981642	0.00776782	0.00488472	0.00896523	0.00837377	0.00801354	0.00667516	0.00447475	0.00733793	0.00734699	0.00564061	0.00396759	0.00201849	0.0107026	0.0105763	0.0070568	0.0117582	0.00608297	0.00649859	0.00327622	0.00488956	0.00324204	0.0174541	0.00736479	0.0110453	0.0130157	0.009263	0.0110117	0.00660451	0.0127435	0.00906745	0.0122626	0.0119752
TPOO	0.00365634	0.00738968	0.011286	0.00574609	0.0180559	0.00329367	0.00420596	0.0101576	0.0168938	0.0049062	0.00693473	0.00498549	0.0132177	0.0112469	0.00620782	0.00557747	0.0084306	0.0140167	0.00541353	0.00801419	0.012412	0.00865797	0.00922041	0.00504474	0.00636197	0.0101269	0.00668292	0.00876084	0.00293089	0.0101706	0.0119505	0.00595592	0.0094569	0.00984729	0.00691705	0.00411702	0.0063259	0.00356336	0.0222843	0.0073101	0.0137646	0.0134078	0.00636746	0.0119348	0.00883876	0.0221176	0.00968417	0.0126839	0.0142605
SPOO	0.0113342	0.00464217	0.00752145	0.0061612	0.011407	0.00327977	0.00437468	0.00458352	0.00786809	0.00403478	0.00674487	0.00952369	0.00778284	0.00785892	0.00411301	0.00509934	0.00635976	0.0124763	0.00607022	0.0133379	0.0131565	0.00537403	0.00584255	0.00384633	0.00506432	0.00725513	0.00527131	0.00254006	0.00245717	0.00716508	0.00925228	0.00967993	0.00755585	0.00522768	0.00501948	0.00355634	0.00360259	0.00238823	0.0162114	0.00876137	0.0108705	0.0111844	0.00682645	0.0101478	0.0118489	0.0151464	0.0163011	0.0134558	0.00751245
PUMI	0.0119187	0.00849588	0.0094337	0.00858457	0.0134354	0.00454314	0.00480706	0.0124939	0.0148608	0.00407047	0.00804293	0.00523675	0.00727024	0.00985325	0.00523147	0.00612222	0.0125853	0.00781431	0.00854422	0.0169687	0.0098625	0.0224171	0.00501119	0.000972886	0.00300042	0.0106055	0.00736665	0.00501234	0.00380767	0.0096211	0.0106228	0.00437284	0.0136267	0.007416	0.0054489	0.00444103	0.00165496	0.00464843	0.0227601	0.00755954	0.016038	0.01063	0.00621979	0.00953477	0.00408028	0.00961896	0.00959859	0.0137354	0.00828003
PULI	0.00926004	0.0102586	0.0125727	0.0100432	0.0162797	0.000706603	0.00387419	0.00634085	0.00860906	0.00529624	0.00501358	0.00382007	0.00767421	0.00763728	0.00740576	0.00808479	0.00690499	0.0160462	0.0151223	0.0151255	0.0143182	0.0103782	0.00616249	0.0109153	0.00186937	0.010488	0.011664	0.00347283	0.00470992	0.00664591	0.00993279	0.0066142	0.00981069	0.0120201	0.00501134	0.00352046	0.00425391	0.0071015	0.0254401	0.00662547	0.00973782	0.0112785	0.00469954	0.00598239	0.00668132	0.00799665	0.00855759	0.0121841	0.0070043
POM	0.00730017	0.00982528	0.00977116	0.0111767	0.024797	0.00417356	0.00545517	0.0101194	0.0126363	0.00687651	0.00633911	0.00747114	0.0117379	0.0156681	0.00914181	0.00614476	0.00883011	0.0152639	0.0152796	0.0142982	0.0261846	0.0111365	0.00937096	0.00598224	0.00996193	0.0281207	0.017188	0.012884	0.00448242	0.015281	0.00748138	0.0135765	0.00838711	0.00928294	0.00554455	0.00282191	0.00372019	0.00630982	0.0297137	0.015599	0.0136262	0.0129835	0.0103791	0.00590662	0.00926902	0.0116076	0.0119375	0.0109608	0.00525657
VPIN	0.00975135	0.00527732	0.00828104	0.00958797	0.0383345	0.00428766	0.0040493	0.00942032	0.0227472	0.00505314	0.0080319	0.00945407	0.0129429	0.0142408	0.00778962	0.00450178	0.0134743	0.0260008	0.00794652	0.0135294	0.0236892	0.0187174	0.0144086	0.0090667	0.00598177	0.0201174	0.0105006	0.00730647	0.00676858	0.0166245	0.0140932	0.0144706	0.0141057	0.00606731	0.00791167	0.00224819	0.00277599	0.00519746	0.0191918	0.00611069	0.0111141	0.0141469	0.015844	0.00584275	0.0156556	0.0174002	0.0124802	0.0125426	0.00858144
PAPI	0.00499828	0.00654692	0.00624861	0.00726927	0.013474	0.00419957	0.00493196	0.0137779	0.018245	0.0106346	0.00850585	0.00450309	0.013629	0.0213861	0.00695611	0.00542665	0.00811638	0.0128014	0.0076873	0.00711975	0.0184518	0.00786521	0.00603373	0.0061286	0.00507201	0.00853291	0.00666533	0.0064218	0.00265065	0.014656	0.0106365	0.0060125	0.00982643	0.00804479	0.00853593	0.00425822	0.00246983	0.00287219	0.0263492	0.0117454	0.0147675	0.0184674	0.00741731	0.00806835	0.0112124	0.0117558	0.00957705	0.00912347	0.0150784
BRUS	0.00708771	0.00549217	0.0146912	0.0070931	0.0118178	0.00368311	0.00550057	0.0128	0.0123326	0.00504102	0.0150562	0.016328	0.0136793	0.0143449	0.00842988	0.00444716	0.00472371	0.0073764	0.00418032	0.00368787	0.00649321	0.00886811	0.0088937	0.0119646	0.00627821	0.00752282	0.00774977	0.00654181	0.00315904	0.00634172	0.00690806	0.00440173	0.0129327	0.00387571	0.00189408	0.00316453	0.00337013	0.00174443	0.00910151	0.0106591	0.00980647	0.0107846	0.00973739	0.00851236	0.0101402	0.00578588	0.00812444	0.0107725	0.00607582
PUG	0.00333271	0.00635668	0.00489128	0.00241892	0.0076226	0.00168753	0.00170558	0.00325975	0.00877189	0.00476483	0.00541985	0.0045641	0.00982892	0.0164417	0.00174897	0.00298456	0.00457931	0.00559385	0.00470991	0.00360901	0.00715657	0.00460517	0.0052885	0.00179692	0.00293142	0.0058698	0.00673574	0.00327925	0.00364171	0.00490716	0.00481199	0.00549953	0.0105728	0.00321623	0.00396947	0.00246872	0.00289127	0.000393749	0.00832042	0.00443523	0.00298417	0.00768103	0.00532327	0.00307284	0.00797739	0.00521129	0.00387454	0.00569302	0.00514736
SKIP	0.00837634	0.0131693	0.00826929	0.00836627	0.00970868	0.00639647	0.00707458	0.00935519	0.0170602	0.00642768	0.00617991	0.0084467	0.017173	0.0137595	0.00748049	0.00668484	0.0119711	0.0105758	0.00956184	0.0118874	0.0143904	0.011129	0.00690708	0.00698698	0.00260695	0.00869613	0.0112654	0.0039075	0.00197874	0.0105419	0.0120377	0.00831744	0.0166675	0.00890532	0.00472052	0.00479886	0.0042422	0.00162976	0.0204729	0.0217925	0.0223625	0.0146222	0.00919352	0.00659765	0.0079704	0.0122889	0.0116117	0.00895266	0.00869455
MSNZ	0.0047257	0.00780829	0.00472428	0.00708671	0.00408692	0.000798907	0.00222775	0.00607214	0.00564333	0.00681582	0.00606983	0.00364607	0.00614876	0.00851779	0.00340326	0.00459127	0.00644082	0.0103937	0.00261834	0.00455829	0.0136158	0.00428443	0.00370317	0.00423064	0.00862822	0.00473064	0.0029986	0.0031814	0.00615385	0.00414837	0.00338284	0.00395554	0.0057712	0.0027281	0.0046643	0.00343427	0.00207302	0.00430402	0.00825785	0.00444225	0.00533937	0.00792931	0.00321906	0.00435009	0.00236267	0.00628252	0.00472367	0.00406534	0.00647159
SSNZ	0.00653873	0.00525185	0.0121057	0.0115232	0.0173922	0.0051663	0.00445218	0.00777866	0.0112301	0.00647258	0.0105316	0.0114523	0.0104983	0.0129261	0.00582907	0.00610948	0.00915128	0.0137014	0.00882334	0.0157151	0.0727011	0.0112605	0.00857969	0.00645038	0.00325183	0.00982371	0.00855378	0.00574389	0.00330931	0.0122034	0.00698762	0.00586174	0.00879922	0.00822186	0.00602185	0.00484539	0.00457583	0.00388448	0.0118707	0.00726765	0.0117307	0.00829991	0.00675533	0.00831741	0.00706003	0.00953542	0.00678384	0.00715786	0.00702833
NELK	0.00387534	0.00496938	0.00355053	0.00572773	0.0113802	0.0027435	0.00436472	0.00634532	0.0113219	0.00545643	0.00400496	0.00180314	0.00592982	0.00591621	0.00348685	0.00435164	0.00534599	0.0085835	0.00273598	0.00600792	0.00855985	0.00735359	0.00693015	0.0115793	0.00397035	0.00701036	0.00492682	0.0033144	0.0040011	0.00764168	0.00632712	0.0079173	0.00754226	0.00749358	0.00675824	0.00273043	0.00196838	0.00606387	0.00985614	0.00361042	0.00430919	0.00535172	0.00456618	0.00606797	0.00549609	0.00609345	0.00773976	0.00582031	0.0116199
KEES	0.006691	0.00630856	0.00721551	0.00936862	0.00787631	0.0035122	0.00328906	0.00985691	0.00892083	0.00484643	0.00351991	0.00457028	0.00473738	0.00725569	0.00632541	0.00289252	0.00970336	0.0149586	0.0110039	0.00782724	0.0161856	0.0103007	0.00652349	0.00319834	0.00557237	0.0109997	0.00971666	0.00924387	0.00808223	0.00786182	0.0101434	0.00575918	0.00716668	0.00368624	0.00275929	0.00232551	0.00387532	0.00244244	0.0282656	0.00976069	0.0126702	0.00859045	0.00604997	0.0058148	0.00337361	0.00747036	0.00489707	0.00390683	0.00747841
ICES	0.00278318	0.00630517	0.00605216	0.00806618	0.00620593	0.00285258	0.000545193	0.00692068	0.00978574	0.00210844	0.00165092	0.00091766	0.00765633	0.00561066	0.00369626	0.0067784	0.00716647	0.00968485	0.0039539	0.00391901	0.0122688	0.00489611	0.0113369	0.00227507	0.00649232	0.011704	0.00828925	0.012167	0.0107157	0.00906685	0.00784348	0.00807187	0.00545807	0.0053463	0.00404298	0.00327647	0.00338359	0.00217841	0.0120688	0.00673467	0.00737576	0.00534664	0.00698016	0.00694466	0.00947805	0.0144564	0.00825071	0.00628195	0.0127744
SVAL	0.00477468	0.00364143	0.00542521	0.00382406	0.004455	0.000846642	0.000918247	0.00433223	0.00715107	0.0051775	0.00770192	0.00445184	0.00296587	0.00660309	0.00617434	0.00565863	0.00435558	0.00728079	0.00632214	0.0063662	0.0122869	0.011927	0.00405809	0.00871792	0.00281563	0.00817632	0.00725207	0.00563559	0.0048907	0.00368638	0.00586809	0.00555075	0.00516408	0.00474777	0.00160605	0.00335536	0.00545052	0.00223709	0.00664664	0.00252831	0.00611785	0.00607115	0.00378776	0.00494498	0.00493123	0.00582967	0.00344099	0.00318393	0.00420038
TIBT	0.00392869	0.00222523	0.00412499	0.00434595	0.00836376	0.00404218	0.0147618	0.00843406	0.0203072	0.00292909	0.00458704	0.00379306	0.0059902	0.00976306	0.00421929	0.00440994	0.0054463	0.00413107	0.00506962	0.00297933	0.00811636	0.00743069	0.006182	0.00219422	0.00385459	0.0056436	0.00735941	0.0029618	0.00469284	0.00855147	0.00812952	0.00415418	0.00687106	0.0057625	0.00423695	0.00234988	0.00234628	0.00194899	0.0106983	0.00613373	0.00561098	0.00401268	0.00444058	0.00559366	0.00547687	0.0100727	0.00310339	0.00497526	0.00487631
SHIH	0.0012096	0.00208665	0.0019282	0.00209061	0.00374729	0.00139647	0.00150665	0.00286559	0.00357789	0.00197795	0.00219817	0.0037516	0.00414579	0.00243485	0.00355458	0.0029072	0.00241972	0.00529202	0.00101196	0.00266094	0.00534448	0.00145591	0.00202438	0.00304366	0.00246175	0.00195392	0.00280257	0.000447092	0.00217298	0.00423704	0.00264519	0.0048862	0.00275406	0.00286611	0.00126789	0.00211527	0.00150268	0.00118448	0.00387556	0.00180862	0.00485523	0.00296877	0.00204299	0.00250737	0.00506755	0.00472998	0.00261679	0.00247176	0.00267737
LHSA	0.00140719	0.00240445	0.00386109	0.00397303	0.00586636	0.00191471	0.000762851	0.00494288	0.00772393	0.00059438	0.00402947	0.00153106	0.0078082	0.00681929	0.00395681	0.00188229	0.0051842	0.00283833	0.0026679	0.00328506	0.00441146	0.00440716	0.00375499	0.000905268	0.00284579	0.00290179	0.00513001	0.00306557	0.00204465	0.00579711	0.00390785	0.00423754	0.00563729	0.00336566	0.0023843	0.000503453	0.00143667	0.00232751	0.00654146	0.00272726	0.00509767	0.00546154	0.00265484	0.00318274	0.000771727	0.0038938	0.00521198	0.00249762	0.00640836
TIBS	0.00126578	0.000444738	0.0024039	0.00179989	0.00202679	0.000521723	0.00162734	0.00390911	0.00431251	0.00173498	0.00207252	0.00232114	0.00518974	0.00387561	0.00165087	0.000567716	0.00189222	0.00203816	0.00107613	0.00461346	0.00315558	0.00383206	0.000703459	0.00260046	0.00129721	0.00296249	0.00292645	0.00118825	0.000432746	0.0047009	0.00229857	0.00206753	0.00176946	0.0020998	0.00223633	0.000409209	0.00154434	0.00167969	0.00395475	0.00267201	0.00296364	0.00286881	0.00201736	0.00367894	0.00554366	0.00321006	0.0027775	0.0036593	0.00182302
CHIN	0.00302634	0.00135204	0.00270569	0.00272368	0.00347763	0.0010429	0.00090139	0.00208323	0.00228234	0.001278	0.0025079	0.00635255	0.00251581	0.00574906	0.00238392	0.00452016	0.00297162	0.00229047	0.002123	0.00578936	0.0044423	0.00207516	0.00256855	0.00534483	0.0020739	0.00307549	0.00544692	0.00297939	0.0025033	0.00178489	0.00223479	0.00607664	0.003773	0.00182756	0.00205692	0.00223455	0.0015653	0.000386681	0.00385626	0.00377124	0.00447288	0.00433704	0.00368057	0.00157533	0.00329114	0.00358352	0.00293252	0.00276014	0.00983121
FINS	0.00240807	0.00280739	0.00322415	0.00273501	0.0021657	0.00286545	0.000445895	0.00180256	0.00382756	0.00128311	0.000480746	0.00126312	0.00221879	0.00152576	0.00291415	0.000447268	0.000678837	0.00194737	0.00345291	0.00381236	0.00548025	0.00394686	0.00173414	0.0026285	0.00104618	0.00213007	0.0017009	0.00316221	0.00140615	0.00367505	0.00200487	0.00258672	0.00390654	0.00195921	0.00192474	0.00255446	0.00159335	0.00346469	0.0030189	0.00234353	0.00174014	0.00366211	0.00153998	0.00248472	0.000448913	0.0019537	0.00311003	0.00183314	0.0029285
SAMO	0.00257379	0.00283926	0.00423947	0.00323152	0.00221356	0.00146396	0.00242852	0.00227794	0.00371003	0.00103017	0.00262302	0.00250073	0.00310305	0.00276347	0.00155682	0.00046238	0.00107916	0.00333358	0.00243724	0.00310761	0.00190397	0.00194111	0.00518875	0.00565117	0.00483698	0.003229	0.00530802	0.00695722	0.00330177	0.00559061	0.00446481	0.00287968	0.00220296	0.00401516	0.00113508	0.00160618	0.0008857	0.0020646	0.00226636	0.00203592	0.00305568	0.000498151	0.00144385	0.00244666	0.00288407	0.00297973	0.00125061	0.00336369	0.00285803
EURA	0.000343943	0.0018832	0.00358496	0.00293378	0.00289787	0.00112833	0.00131206	0.000633598	0.00326215	0.0018199	0.00216796	0.0100356	0.00241828	0.00239894	0.00141825	0.00053706	0.00313386	0.00378367	0.00171466	0.00148493	0.00299216	0.00242421	0.00210982	0.00279764	0.00201512	0.00256165	0.00401824	0.00343625	0.00217717	0.00678525	0.00332159	0.0019132	0.00386992	0.00279955	0.00180704	0.00204915	0.00135277	0.00169691	0.00533466	0.0018443	0.00307907	0.00525207	0.00310782	0.00163484	0.0021622	0.00201513	0.000590373	0.000539019	0.00201683
AMAL	0.00184871	0.0021369	0.00406558	0.00337273	0.00298373	0.000479533	0.000516273	0.00185332	0.0031326	0.00152038	0.00313668	0.00172811	0.00355931	0.00267274	0.00626112	0.00376687	0.00243399	0.0023558	0.000428291	0.00048892	0.000596595	0.00245513	0.00303804	0.00663729	0.00138191	0.00424907	0.00262559	0.00218857	0.00334002	0.00445183	0.00347767	0.00917845	0.00312353	0.00477601	0.0025338	0.00311878	0.00150064	0.0016671	0.00451812	0.00203736	0.00219788	0.00206166	0.00358006	0.00416523	0.00660715	0.0104593	0.0176001	0.00449486	0.00773861
GREE	0.000369256	0.000299186	0.000329553	0.000323459	0.000451141	0.000332158	0.00034938	0.000388858	0.000450139	0.000309237	0.00037042	0.000639827	0.000849225	0.000393893	0.00129466	0.00128701	0.0026223	0.000390499	0.000992341	0.000971925	0.000384403	0.000295521	0.000397546	0.000376508	0.000314105	0.0012358	0.000348455	0.000310758	0.00029371	0.00145126	0.000895649	0.00306106	0.000349927	0.00161498	0.000893558	0.000282675	0.000295236	0.000343005	0.000435447	0.000334169	0.000379836	0.000370366	0.000354584	0.00101075	0.00303002	0.00442738	0.0101136	0.000351054	0.00353481
HUSK	0.000321314	0.00039157	0.00157582	0.000434216	0.000700271	0.000450038	0.000482246	0.000560837	0.00165845	0.000408967	0.00114208	0.00161746	0.000590203	0.00057137	0.000487835	0.0018034	0.00386193	0.00215486	0.000404607	0.000458296	0.00203289	0.000385317	0.000579088	0.00564526	0.000632487	0.00172282	0.00168642	0.00222736	0.00192252	0.00564873	0.000560808	0.000504737	0.00104598	0.00219725	0.00143177	0.00143338	0.000886749	0.000470183	0.00066317	0.000453739	0.000542261	0.000523164	0.000492216	0.000429392	0.00248921	0.00426522	0.00467624	0.00140337	0.00166701
CHOW	0.000324654	0.00039654	0.000451707	0.000440336	0.000716328	0.000456616	0.000489807	0.00057109	0.00144291	0.000414392	0.000532186	0.000408445	0.000601569	0.000582016	0.000495574	0.000491464	0.00053956	0.000574637	0.000409917	0.00046512	0.000561533	0.000390129	0.000590026	0.000544842	0.000423181	0.000567367	0.000487992	0.000417127	0.000386979	0.00630349	0.000571059	0.000513026	0.000490883	0.000582005	0.000466771	0.000368049	0.000389632	0.000477368	0.000677554	0.000460426	0.00055184	0.000532074	0.000500096	0.000435376	0.000493451	0.000616706	0.000535735	0.000493103	0.000521133
SHAR	0.000950434	0.000518034	0.000616376	0.000595396	0.0111882	0.00304072	0.00335189	0.00674584	0.00794243	0.0494372	0.0193838	0.00329798	0.00456721	0.00565768	0.00562267	0.0115729	0.00079244	0.00144484	0.000541101	0.000641622	0.000840757	0.00245997	0.000906285	0.000803886	0.000564455	0.000853904	0.000685975	0.000553736	0.000501836	0.000886728	0.00417476	0.000736494	0.000691701	0.000887498	0.000644769	0.000470456	0.000506306	0.000665166	0.00766896	0.000632725	0.00192401	0.000776397	0.00289672	0.000586363	0.00128308	0.000970796	0.00201444	0.000696118	0.000753318
AKIT	0.00030389	0.00115369	0.000412494	0.0024928	0.000622486	0.000416584	0.000444035	0.00155937	0.00184633	0.000381152	0.00173483	0.000376115	0.000533967	0.000518505	0.00175483	0.00363965	0.00230872	0.000874571	0.00134541	0.00329034	0.0014118	0.000360528	0.000912237	0.000488795	0.00271509	0.000506847	0.00163505	0.000383465	0.000357836	0.00144226	0.000509792	0.00129182	0.00168965	0.000518497	0.000953225	0.00034159	0.0008428	0.000433788	0.00279092	0.000419753	0.00049442	0.000478494	0.000452475	0.00202342	0.00235121	0.00275318	0.00199705	0.000952555	0.00332212
SHIB	0.00127161	0.000406386	0.000891693	0.000452511	0.00218309	0.000469721	0.000504918	0.00161926	0.00344461	0.00335904	0.00262496	0.00130044	0.0020076	0.00255432	0.00162324	0.003431	0.00150467	0.00156297	0.0015716	0.000478724	0.00245324	0.00168612	0.00180649	0.00279072	0.000516222	0.00154958	0.00184655	0.00179832	0.00039635	0.00355694	0.00254169	0.00135835	0.00222032	0.00130079	0.00311333	0.00148119	0.000399134	0.00049171	0.00382518	0.000473754	0.0026899	0.00164979	0.00125155	0.00122123	0.00269986	0.00275281	0.00453312	0.00293141	0.00174007
TIBM	0.000517925	0.000728657	0.000939498	0.00089161	0.00405541	0.000960985	0.00112083	0.0016622	0.00397586	0.000791295	0.00137058	0.00076989	0.00194971	0.00175826	0.00115149	0.00112954	0.00142058	0.0016926	0.000775136	0.000999439	0.00158374	0.000707297	0.00183346	0.00145779	0.000823973	0.00163104	0.00111137	0.00080133	0.000697012	0.00175515	0.00166194	0.00125032	0.00112648	0.00175817	0.00100709	0.000637914	0.000705666	0.00286169	0.00306303	0.000978018	0.00150899	0.00136984	0.00117621	0.000871506	0.0011401	0.00211822	0.00139437	0.00113824	0.00129959
BSJI	0.000275137	0.00032508	0.000361249	0.00155292	0.000512726	0.000364382	0.000385212	0.00160198	0.00149322	0.000336981	0.000410949	0.000333038	0.000451127	0.000440041	0.000388771	0.000386236	0.0146223	0.00043581	0.000334016	0.000369777	0.000428231	0.000320759	0.000444604	0.000418455	0.00034277	0.000431615	0.000384089	0.000338788	0.000318627	0.000439845	0.000433749	0.00039943	0.000385877	0.000440035	0.00037082	0.000305681	0.000320423	0.000377477	0.00276216	0.000366804	0.000422571	0.000410882	0.00135755	0.000350728	0.000387463	0.000459587	0.000413062	0.000387248	0.000404327
[truncated: 89 more columns]

## Sheet: phylogeny
(((((((((((((((((((((GSMD:0.4978008114,BMD:0.4978008114):0.1019378527,(STBD:0.5181535829,LEON:0.5181535829):0.08158508122):0.08144634991,((CANE:0.622239121,(((((BULT:0.4268699452,MBLT:0.4268699452):0.05523396182,STAF:0.482103907):0.03548664433,AMST:0.5175905513):0.04140921519,(((BOX:0.3326693596,BULD:0.3326693596):0.108342476,DDBX:0.4410118356):0.07070158862,(BOST:0.4594918965,FBUL:0.4594918965):…

## Sheet: R codes
###### PREPARE DESKTOP ######
rm(list=ls())
setwd("~/Dropbox/ running projects")
library(ape)
library(MCMCglmm)
library(phytools)
library(lattice)
library(geiger)
library(phylolm)
library(bayestestR)
library(ggplot2)
library(coda)
require(MuMIn)
## function to calculate pMCMC
pMCMC<-function(MCMC.chains){ ## one chain as a vector, or matrix (or data frame) of multiple chains; old variable name: Sol.chains
cn.numb<-FALSE
if(is.null(colnames(MCMC.chains))){
if(is.null(names(MCMC.chains))){
#warning("No names are given to the differenc chains! Order of chains will be used instead of names.")
cn.numb<-TRUE
}
} else {
chain.names<-colnames(MCMC.chains)
}
if(is.null(ncol(MCMC.chains))){
MCMC.chains<-matrix(as.vector(MCMC.chains), ncol=1)
n.chains<-ncol(MCMC.chains)
} else {
n.chains<-ncol(MCMC.chains)
}
if(cn.numb){
chain.names<-c(1:n.chains)
}
p.mc<-c()
for(c in 1:n.chains){
samp.c<-length(MCMC.chains[,c])
vals.c<-MCMC.chains[,c]
below.zero<-length(vals.c[vals.c<0])
above.zero<-length(vals.c[vals.c>0])
bzf.c<-below.zero/samp.c
azf.c<-above.zero/samp.c
if(bzf.c<=azf.c){
p.mc.c<-2*bzf.c
} else {
p.mc.c<-2*azf.c
}
p.mc<-c(p.mc, p.mc.c)
}
all.pMCMC<-data.frame(pMCMC=p.mc, variables=chain.names)
return(all.pMCMC)
}
## load data
# read breed-specific phenotype data from "Kolm_etal_database.xlsx"
# data table from "breed-specific data" tab saved as "dogdata.txt" csv text file
# after replacing missing data with "NA"s
play.sl=read.csv("dogdata.txt", row.names=1)
str(play.sl)
# $ abr : Breed abbreviations
# $ breed_id: Breed names
# $ Nind : N of indiviuduals tested
# $ mean : mean score for human-directed playing behaviour
# $ var : within-breed variance of scores
# $ AKC : AKC group categorization
# define the variance for breeds with 1 individual sampled only
# by applying the calculations of Ives et al. (2007)
play.sl[play.sl$Nind==1,]$var= rep(mean(play.sl$var, na.rm=T), sum(play.sl$Nind==1))
# by considering the highest variance
play.sl[play.sl$Nind==1,]$var= rep(3.1, sum(play.sl$Nind==1))
# read genetic relatedness data from "Kolm_etal_database.xlsx"
# data table from "genetic similarity matrix" tab saved as "phylo_mtx.txt" csv text file
phylo_mtx=read.csv("phylo_mtx.txt", row.names=1)
dim(as.matrix(phylo_mtx))
levelplot(as.matrix(phylo_mtx)[1:50,50:1])
# read haplotype sharing data from "Kolm_etal_database.xlsx"
# data table from "haplotype sharing matrix" tab saved as "haplo_mtx.txt" csv text file
haplo_mtx=read.csv("haplo_mtx.txt", row.names=1)
dim(as.matrix(haplo_mtx))
levelplot(as.matrix(haplo_mtx)[1:50,50:1])
# read phylogenetic tree from "Kolm_etal_database.xlsx"
# data table from "phylogeny" tab saved as "dogtree_abr.phy" text file
tree=read.tree("dogtree_abr.phy")
plot(tree, type ="fan")
###### EVOLUTION OF PLAY BEHAVIOR ######
##PHYLOGENETYC SYGNAL
#MCMCglmm
inv.tree<-inverseA(drop.tip(tree, setdiff(tree$tip.label, rownames(play.sl))),scale=T)
prior1<-list(G=list(G1=list(V=1,nu=0.002)),R=list(V=1,nu=0.002))
mod0.1=MCMCglmm(mean ~ 1, random=~abr, data=play.sl,
family="gaussian", ginverse=list(abr=inv.tree$Ainv),
prior=prior1, nitt=130000,burnin=30000,thin=100, verbose=F)
posterior.mode(mod0.1$VCV[,'abr']/(mod0.1$VCV[,'abr']+mod0.1$VCV[,'units']))
#lambda = 0.9957357
#PGLS
trait=play.sl$mean
trait.se=sqrt(play.sl$var)
names(trait.se)=names(trait)=play.sl$abr
tree_play=drop.tip(tree, rownames(play.sl)[is.na(play.sl$mean)])
trait=trait[tree_play$tip.label]
trait.se=trait.se[tree_play$tip.label]
phylosig(tree_play,trait,method="lambda", test=T)$lambda
#1.142748
fitContinuous(tree_play, trait, SE = trait.se, model = "lambda", bounds=list(lambda=c(0,1)))$opt$lambda
#1.142754
phylolm(trait~1, phy=tree_play, model="lambda")$optpar
#1
##ANCESTRAL STATE
AncStates=fastAnc(tree_play,trait,vars=F,CI=T)
ACE=round(as.numeric(AncStates$ace[1]),3)
CI=round(AncStates$CI[1,],3)
#figure
contMap(tree_play,trait,fsize=c(0.5,0.8),outline=F, type="fan", lwd=2, sig=0, legend=0.9, lims=c(1,5))
title(main=paste("The 95%CI for the ancestral state is: ", CI[1]," - ",CI[2], sep=""), line=-1)
###### EVOLUTION OF FUNCTION ######
#tree and categorization (AKC)
play.sl2=play.sl[is.na(play.sl$AKC)==F,]
tree_akc=drop.tip(tree, rownames(play.sl)[is.na(play.sl$AKC)])
x=as.character(play.sl2[tree_akc$tip.label,]$AKC)
names(x)=play.sl2[tree_akc$tip.label,]$abr
fitER<-ace(x,tree_akc,model="ER",type="discrete")
#fitER_ard<-ace(x,tree_akc,model="ARD",type="discrete")
#figure (pie)
plotTree(tree_akc,fsize=0.6,ftype="i", lwd=0.8, type="fan")
cols = c('#a6cee3','#1f78b4','#b2df8a','#33a02c','#fb9a99','#e31a1c','#fdbf6f')
#from http://colorbrewer2.org/#type=qualitative&scheme=Paired&n=7
#cols= rainbow(7)
cols<-setNames(cols,sort(unique(x)))
nodelabels(node=1:tree_akc$Nnode+Ntip(tree_akc), pie=fitER$lik.anc,piecol=cols,cex=0.3)
tiplabels(pie=to.matrix(x,sort(unique(x))),piecol=cols,cex=0.2)
add.simmap.legend(colors=cols,prompt=FALSE,x=0.9*par()$usr[1],
y=-max(nodeHeights(tree_akc))+0.25,fsize=1)
title("Ancestral state estimation by maximum likelihood estimation", line=-1)
#figure (stochastic character mapping)
mtree<-make.simmap(tree_akc,x,model="ER")
plot(ladderize(mtree),cols, type="fan",fsize=0.6,ftype="i", lwd=0.8)
add.simmap.legend(colors=cols,prompt=FALSE,x=0.9*par()$usr[1],
y=-max(nodeHeights(tree)),fsize=0.7)
title("Ancestral state estimation by stochastic character mapping", line=-1)
#play and function on the same figure
trait2=play.sl2$mean
names(trait2)=play.sl2$abr
trait2=trait2[tree_akc$tip.label]
contMap(tree_akc,trait2,fsize=c(0.7,0.8),outline=F, type="fan", lwd=2, sig=0, legend=0.9, lims=c(1,5), offset=0.4)
cols = c('#a6cee3','#1f78b4','#b2df8a','#33a02c','#fb9a99','#e31a1c','#fdbf6f')
cols<-setNames(cols,sort(unique(x)))
nodelabels(node=1:tree_akc$Nnode+Ntip(tree_akc), pie=fitER$lik.anc,piecol=cols,cex=0.3)
tiplabels(pie=to.matrix(x,sort(unique(x))),piecol=cols,cex=0.15)
add.simmap.legend(colors=cols,prompt=FALSE,x=-0.7*par()$usr[1],
y=-max(nodeHeights(tree_akc))+0.30,fsize=1)
###### PLAY AND FUNCTION ######
phylo_mtx=as.matrix(phylo_mtx[rownames(play.sl2),rownames(play.sl2)])
haplo_mtx=as.matrix(haplo_mtx[rownames(play.sl2),rownames(play.sl2)])
dim(phylo_mtx)
if (sum(diag(phylo_mtx)!=1)==0) print("diagonals OK")
isSymmetric(phylo_mtx)
Msvd1 = svd(phylo_mtx)
Msvd1 = Msvd1$v%*%(t(Msvd1$u)*sqrt(Msvd1$d))
play.sl2$phylo = Msvd1
dim(haplo_mtx)
isSymmetric(haplo_mtx)
if (sum(diag(haplo_mtx)!=1)==0) print("diagonals OK")
Msvd2 = svd(haplo_mtx)
Msvd2 = Msvd2$v%*%(t(Msvd2$u)*sqrt(Msvd2$d))
play.sl2$haplo = Msvd2
##models
#main model
prior2<-list(B=list(mu=rep(3,7),V=diag(7)*1),
G=list(G1=list(V=1,nu=1),G2=list(V=1,nu=1)),
R=list(V=1,nu=0.002))
start=list(B=rep(ACE, 7))
mod1.1=MCMCglmm(mean ~ AKC-1, random=~idv(phylo)+idv(haplo), family="gaussian",
data=play.sl2, mev = play.sl2$var, prior=prior2, start=start,
nitt=230000,burnin=30000,thin=10, verbose=T)
mod1.1_long1=MCMCglmm(mean ~ AKC-1, random=~idv(phylo)+idv(haplo), family="gaussian",
data=play.sl2, mev = play.sl2$var, prior=prior2, start=start,
nitt=1050000,burnin=50000,thin=10, verbose=T)
mod1.1_long2=MCMCglmm(mean ~ AKC-1, random=~idv(phylo)+idv(haplo), family="gaussian",
data=play.sl2, mev = play.sl2$var, prior=prior2, start=start,
nitt=1050000,burnin=50000,thin=10, verbose=T)
#0 models
prior2.0<-list(B=list(mu=3,V=1),
G=list(G1=list(V=1,nu=1),G2=list(V=1,nu=1)),
R=list(V=1,nu=0.002))
start0=list(rep(ACE, 1))
mod1.0=MCMCglmm(mean ~ 1, random=~idv(phylo)+idv(haplo), family="gaussian",
data=play.sl2, mev = play.sl2$var, prior=prior2.0, start=start0,
nitt= 230000,burnin=30000,thin=10, verbose=T)
mod1.0_long1=MCMCglmm(mean ~ 1, random=~idv(phylo)+idv(haplo), family="gaussian",
data=play.sl2, mev = play.sl2$var, prior=prior2.0, start=start0,
nitt= 1050000,burnin=50000,thin=10, verbose=T)
mod1.0_long2=MCMCglmm(mean ~ 1, random=~idv(phylo)+idv(haplo), family="gaussian",
data=play.sl2, mev = play.sl2$var, prior=prior2.0, start=start0,
nitt= 1050000,burnin=50000,thin=10, verbose=T)
mod1.00=MCMCglmm(mean ~ sample(AKC)-1, random=~idv(phylo)+idv(haplo), family="gaussian",
data=play.sl2, mev = play.sl2$var, prior=prior2, start=start,
nitt=230000,burnin=30000,thin=10, verbose=T)
mod1.00_long1=MCMCglmm(mean ~ sample(AKC)-1, random=~idv(phylo)+idv(haplo), family="gaussian",
data=play.sl2, mev = play.sl2$var, prior=prior2, start=start,
nitt=1050000,burnin=50000,thin=10, verbose=T)
c(mod1.1$DIC, mod1.1_long1$DIC, mod1.1_long2$DIC, mod1.0$DIC, mod1.0_long1$DIC, mod1.0_long2$DIC)
model.sel(mod1.1, mod1.1_long1, mod1.1_long2, mod1.0, mod1.0_long1, mod1.0_long2, mod1.00_long1, rank="DIC")
model.sel(mod1.1_long2, mod1.0_long1, mod1.0_long2, mod1.00_long1, rank="DIC")
# Model selection table
# AKC (Int) smp(AKC) df logLik DIC delta weight
# mod1.1_long2 + 11 153.947 -271.4 0.00 0.998
# mod1.0_long2 3.162 5 141.495 -257.8 13.61 0.001
# mod1.0_long1 3.161 5 141.220 -255.9 15.44 0.000
# mod1.00_long1 + 11 138.402 -251.3 20.11 0.000
#model diagnostics
summary(mod1.1_long1)
plot(mod1.1_long1$Sol)
plot(mod1.1_long1$VCV)
autocorr(mod1.1_long1$Sol)
gelman.diag(mcmc.list(mod1.1_long1$Sol, mod1.1_long2$Sol))
gelman.plot(mcmc.list(mod1.1_long1$Sol, mod1.1_long2$Sol))
#some results
hist(mod1.1_long1$Sol[,"AKCNon-sporting"])
hist(mod1.1_long1$Sol[,"AKCSporting"])
hdi(mod1.1_long1$Sol[,"AKCSporting"], 0.95)
hdi(mod1.1_long1$Sol[,"AKCNon-sporting"], 0.95)
p_direction(mod1.1_long1$Sol[,"AKCSporting"] - mod1.1_long1$Sol[,"AKCNon-sporting"])
pMCMC(mod1.1_long1$Sol[,"AKCSporting"] - mod1.1_long1$Sol[,"AKCNon-sporting"])
p_direction(mod1.1_long1$Sol[,"AKCSporting"] - rnorm(length(mod1.1_long1$Sol[,"AKCSporting"]),
ACE, ((CI[2]-CI[1])/2)*sqrt(1)/1.96))
pMCMC(mod1.1_long1$Sol[,"AKCSporting"] - rnorm(length(mod1.1_long1$Sol[,"AKCSporting"]),
ACE, ((CI[2]-CI[1])/2)*sqrt(1)/1.96))
#main inferences for significance
groups=combn(colnames(mod1.1_long1$Sol[,]), 2, simplify=F)
pair_group=data.frame(comp=NA, pMCMC=NA)
for(i in 1:length(groups)) {
pair_group[i,1]=paste(groups[[i]][1], groups[[i]][2], sep=" - ")
pair_group[i,2]=as.numeric(pMCMC(mod1.1_long1$Sol[,groups[[i]][1]]-mod1.1_long1$Sol[,groups[[i]][2]])[1])
}
pair_group[pair_group$pMCMC<0.05,]
pair_group
#figure (boxplot from raw data)
par(mar=c(6, 4.1, 2.1, 1.1))
boxplot(play.sl2$mean ~play.sl2$AKC, ylab="Play behaviour (average score)", xaxt = "n", xlab = "", col=cols, lex.order=F)
axis(1, at=seq_along(names(table(play.sl2$AKC))),labels = FALSE)
text(x = seq_along(names(table(play.sl2$AKC))),y= par("usr")[3] - 0.25, srt = 35, adj = 1, labels = gsub("_", " ", names(table(play.sl2$AKC))), xpd = T, cex=0.7)
mtext("AKC categories", 1, -1.5, T)
abline(h=ACE, col="darkgrey", lwd=3)
#figure (violin plot from posterior distribution)
pd.herd=data.frame(play=as.numeric(mod1.1_long2$Sol[,"AKCHerding"]),
gr=rep("Herding", nrow(mod1.1_long2$Sol)))
pd.hound=data.frame(play=as.numeric(mod1.1_long2$Sol[,"AKCHound"]),
gr=rep("Hound", nrow(mod1.1_long2$Sol)))
pd.nsport=data.frame(play=as.numeric(mod1.1_long2$Sol[,"AKCNon-sporting"]),
gr=rep("Non-sporting", nrow(mod1.1_long2$Sol)))
pd.sport=data.frame(play=as.numeric(mod1.1_long2$Sol[,"AKCSporting"]),
gr=rep("Sporting", nrow(mod1.1_long2$Sol)))
pd.terr=data.frame(play=as.numeric(mod1.1_long2$Sol[,"AKCTerrier"]),
gr=rep("Terrier", nrow(mod1.1_long2$Sol)))
pd.toy=data.frame(play=as.numeric(mod1.1_long2$Sol[,"AKCToy"]),
gr=rep("Toy", nrow(mod1.1_long2$Sol)))
pd.work=data.frame(play=as.numeric(mod1.1_long2$Sol[,"AKCWorking"]),
gr=rep("Working", nrow(mod1.1_long2$Sol)))
pd=rbind(pd.herd, pd.hound, pd.nsport, pd.sport, pd.terr, pd.toy, pd.work)
ggplot(pd, aes(x=gr, y=play)) +
geom_violin(trim=FALSE, fill='#A4A4A4', color="darkred")+
geom_boxplot(width=0.1) + theme_minimal()
ggplot(pd, aes(x=gr, y=play, fill=gr)) +
geom_hline(yintercept= ACE, size=1,color = "darkgrey")+
geom_violin(trim=FALSE) +
scale_fill_manual(values=cols) +
scale_x_discrete(limits=c("Toy","Non-sporting", "Working", "Hound","Terrier","Herding","Sporting"))+
geom_boxplot(width=0.1, outlier.size = -1) + theme_classic() +
labs(x="AKC categories", y = "Score for human-mediated play behaviour")+
theme(legend.position="none")
